# Supplementary material for: Short Survey on the Protein Modifications in Plasma during SARS-CoV-2 Infection
Source: Int J Mol Sci. 2023 Sep 14;24(18):14109. doi: 10.3390/ijms241814109 (PMC10531908; doi:10.3390/ijms241814109)
Supplement: Supplementary file 1 [file ijms-24-14109-s001.zip]

Archive with 1 entries (1 files):
- ijms-2615986-supplementary.xlsx
