# Supplementary material for: Short Survey on the Protein Modifications in Plasma during SARS-CoV-2 Infection
Source: Int J Mol Sci. 2023 Sep 14;24(18):14109. doi: 10.3390/ijms241814109 (PMC10531908; doi:10.3390/ijms241814109)
Supplement: Supplementary file 1 [file ijms-24-14109-s001.zip › ijms-2615986-supplementary.xlsx]

## Sheet: Arkusz1
Supplementary file T1. Proteins identified in plasma from healthy donors (CTR, n=10), and COVID-19 patients (COVID – surviving patients, n=10; and CovDeath – deceased patients, n=10).
Accession	Areas: CTR1	Areas: CTR2	Areas: CTR3	Areas: CTR4	Areas: CTR5	Areas: CTR6	Areas: CTR7	Areas: CTR8	Areas: CTR9	Areas: CTR10	Areas: Covid1	Areas: Covid2	Areas: Covid3	Areas: Covid4	Areas: Covid5	Areas: Covid6	Areas: Covid7	Areas: Covid8	Areas: Covid9	Areas: Covid10	Areas: CovDeath1	Areas: CovDeath2	Areas: CovDeath3	Areas: CovDeath4	Areas: CovDeath5	Areas: CovDeath6	Areas: CovDeath7	Areas: CovDeath8	Areas: CovDeath9	Areas: CovDeath10
A0A024QYX3	990000	990000	19000000	1000000	360000	990000	990000	990000	4400000	4400000	360000	360000	720000	720000	250000	250000	250000	34000000	59000000	59000000	59000000	59000000	59000000	2800000	2800000	2800000	4200000	4200000	4200000	22000000
A0A024QZT9	1300000	2900000	16000000	800000	16000000	1300000	1300000	1300000	1300000	1300000	16000000	16000000	940000	940000	940000	940000	940000	940000	1500000	1100000	1100000	1100000	9100000	2100000	3300000	1500000	5200000	5200000	1300000	3.32222e+06
A0A024R056	1800000	1800000	860000	1000000	8400000	1800000	980000	1800000	1800000	1800000	8400000	8400000	16000000	9800000	9800000	9800000	9800000	3600000	2600000	2600000	2600000	2600000	2600000	2800000	450000	5200000	5200000	1200000	1200000	2650000
A0A024R172	480000	480000	2100000	6900000	2100000	480000	960000	480000	480000	990000	2100000	2100000	2100000	27000000	27000000	27000000	27000000	27000000	1300000	1300000	1300000	1300000	1300000	1300000	1800000	2100000	2100000	2100000	2100000	1.71111e+06
A0A024R1A3	1700000	1700000	3100000	7100000	3100000	4900000	1200000	4900000	4900000	4900000	3100000	4200000	1100000	1100000	1100000	1100000	1100000	2500000	2700000	2600000	2600000	2600000	2600000	2000000	2000000	1200000	1200000	1200000	32000000	5.26667e+06
A0A024R1K7	1900000	1600000	710000	1700000	710000	1900000	1900000	1900000	1900000	7700000	710000	2000000	850000	1200000	1200000	1200000	1200000	14000000	1400000	400000	400000	400000	400000	400000	2600000	6500000	2000000	2100000	20000000	3.86667e+06
A0A024R1N1	770000	770000	920000	1300000	920000	770000	350000	770000	770000	770000	920000	920000	900000	1000000	1000000	1000000	1000000	1700000	410000	410000	410000	410000	410000	3000000	1000000	500000	5000000	5000000	6500000	2470000
A0A024R1Q5	1200000	1200000	2200000	3000000	2200000	1200000	630000	1200000	1200000	1200000	2200000	2200000	2200000	27000000	27000000	27000000	27000000	4700000	4700000	4700000	4700000	4700000	4700000	1800000	1800000	2100000	2100000	2100000	2100000	2900000
A0A024R321	2000000	2000000	3100000	1200000	4600000	1100000	1200000	1100000	1100000	1100000	4600000	1700000	1700000	1700000	1700000	1700000	1700000	3300000	1100000	3900000	3900000	3900000	3900000	3900000	1200000	220000	2100000	2100000	20000000	4580000
A0A024R324	710000	2300000	1100000	3100000	1100000	710000	710000	1700000	710000	1100000	1100000	1100000	1100000	1100000	1100000	1100000	1100000	1100000	2000000	2100000	2100000	2100000	2100000	2100000	4700000	2300000	6100000	2100000	3200000	2.97778e+06
A0A024R374	470000	4300000	1600000	910000	2400000	470000	470000	470000	470000	470000	2400000	2400000	640000	2900000	2900000	2900000	2900000	3900000	3400000	1900000	1900000	1900000	30000000	3000000	5700000	4100000	7200000	2900000	4500000	6800000
A0A024R3J1	1400000	4100000	240000	640000	240000	1400000	8400000	2200000	1400000	2200000	240000	1600000	1600000	1600000	780000	780000	780000	2000000	2000000	1900000	1900000	1900000	1900000	970000	1600000	2800000	2800000	2800000	34000000	5630000
A0A024R3W7	3100000	1900000	9400000	1400000	3600000	3100000	3100000	3100000	3100000	3100000	3600000	3600000	9400000	140000000	510000	510000	510000	4400000	1000000	1000000	1000000	1000000	1000000	1000000	1200000	1200000	510000	510000	510000	881111
A0A024R3Z5	450000	450000	1300000	670000	1300000	450000	7500000	450000	450000	450000	1300000	1300000	400000	10000000	10000000	10000000	10000000	2300000	620000	2500000	2500000	2500000	2500000	2500000	1100000	2000000	2100000	2100000	4100000	2.37778e+06
A0A024R5H0	1300000	1300000	10000000	6700000	3600000	1300000	1300000	1300000	1400000	1400000	3600000	12000000	790000	790000	790000	790000	790000	12000000	610000	610000	610000	610000	610000	610000	3200000	620000	620000	620000	620000	902222
A0A024R5L0	790000	790000	1100000	2400000	1100000	2700000	290000	2700000	2700000	2700000	1100000	1100000	1100000	1400000	1400000	1400000	1400000	1400000	1400000	1400000	1400000	1400000	1400000	1400000	4300000	890000	2500000	2500000	3000000	2.08778e+06
A0A024R5Q4	1600000	1600000	1300000	3000000	1300000	1600000	990000	1600000	1600000	950000	1300000	1300000	7700000	50000000	340000	340000	340000	7000000	2400000	2400000	2400000	2400000	2400000	1300000	490000	490000	340000	340000	340000	1.16667e+06
A0A024R6W0	1200000	1300000	4900000	1300000	1300000	1200000	13000000	1200000	1200000	1200000	1300000	7600000	1300000	1300000	1300000	1300000	1300000	1300000	1300000	2100000	2100000	2100000	2100000	1300000	490000	2500000	2500000	2500000	32000000	5.28778e+06
A0A024R6W2	2000000	2200000	19000000	1000000	360000	2000000	2000000	2000000	2000000	2000000	360000	360000	530000	530000	530000	530000	530000	300000	22000000	22000000	22000000	22000000	22000000	2800000	2800000	2800000	6100000	6100000	6100000	10300000
A0A024R7T3	570000	4000000	660000	5800000	660000	570000	570000	570000	570000	570000	660000	660000	660000	4200000	1100000	1100000	1100000	1100000	1100000	1000000	1000000	1000000	9100000	2100000	3300000	1500000	5200000	4200000	2500000	3.32222e+06
A0A024R845	590000	2300000	20000000	16000000	670000	590000	590000	590000	590000	730000	2900000	2900000	2900000	560000	560000	560000	560000	300000	22000000	22000000	22000000	22000000	22000000	2100000	1400000	1500000	4200000	2100000	2100000	8.82222e+06
A0A024R877	1200000	810000	2500000	2500000	1400000	1200000	5800000	1200000	1200000	1200000	1400000	1400000	2800000	920000	920000	920000	920000	2100000	2100000	920000	920000	920000	920000	810000	810000	810000	3000000	3000000	2900000	1.56556e+06
A0A024R8Q1	1300000	1300000	1100000	4800000	1100000	1900000	1900000	1500000	1900000	1900000	1100000	1100000	620000	620000	620000	620000	620000	1100000	1700000	1900000	1900000	1900000	1900000	7200000	1200000	1200000	2100000	2100000	3700000	2.57778e+06
A0A024R8U5	730000	2800000	610000	730000	610000	730000	730000	370000	1500000	1500000	610000	610000	610000	840000	840000	840000	840000	630000	630000	1900000	1900000	1900000	1900000	2900000	15000000	67000000	2100000	2100000	3300000	10900000
A0A024R920	10000000	6700000	140000000	140000000	22000000	140000000	140000000	75000000	35000000	51000000	16000000	140000000	6300000	7300000	240000000	870000000	850000000	110000000	920000000	200000000	52000000	26000000	660000000	26000000	62000000	26000000	38000000	23000000	25000000	1.04222e+08
A0A024R994	710000	710000	3600000	1600000	3600000	1600000	1600000	1600000	1600000	1600000	3600000	3600000	9400000	140000000	2200000	2200000	2200000	16000000	12000000	12000000	12000000	12000000	12000000	12000000	1600000	1600000	620000	620000	620000	5.89556e+06
A0A024R9E2	10000000	23000000	72000000	72000000	72000000	22000000	16000000	25000000	35000000	62000000	72000000	62000000	130000000	97000000	120000000	33000000	57000000	150000000	52000000	39000000	54000000	98000000	34000000	76000000	62000000	53000000	19000000	22000000	16000000	4.82222e+07
A0A024R9G4	10000000	22000000	140000000	140000000	140000000	3000000	35000000	16000000	4700000	72000000	140000000	72000000	130000000	180000000	120000000	120000000	120000000	200000000	26000000	110000000	76000000	88000000	26000000	120000000	72000000	72000000	76000000	88000000	26000000	7.15556e+07
A0A024R9Q1	100000000	75000000	72000000	43000000	23000000	110000000	86000000	95000000	72000000	46000000	72000000	130000000	130000000	30000000	59000000	44000000	52000000	64000000	26000000	57000000	17000000	41000000	22000000	56000000	140000000	62000000	17000000	41000000	22000000	4.64444e+07
A0A024R9Y7	100000000	72000000	38000000	72000000	23000000	90000000	35000000	25000000	51000000	9400000	72000000	72000000	14000000	51000000	51000000	62000000	62000000	51000000	62000000	17000000	25000000	32000000	72000000	6500000	17000000	140000000	62000000	68000000	63000000	5.39444e+07
A0A024RA21	100000000	140000000	19000000	140000000	22000000	68000000	48000000	26000000	62000000	17000000	140000000	140000000	14000000	62000000	62000000	72000000	72000000	62000000	72000000	12000000	4300000	2200000	140000000	4300000	2200000	4200000	72000000	920000000	200000000	1.49911e+08
A0A024RA28	100000000	35000000	47000000	8300000	37000000	87000000	41000000	26000000	46000000	51000000	51000000	22000000	14000000	72000000	72000000	140000000	140000000	72000000	140000000	3900000	11000000	7600000	20000000	4300000	2200000	62000000	140000000	39000000	84000000	4.11222e+07
A0A024RA75	100000000	34000000	15000000	43000000	32000000	80000000	45000000	40000000	76000000	62000000	62000000	69000000	14000000	140000000	140000000	11000000	4000000	140000000	3000000	4300000	2200000	4300000	2200000	4600000	4300000	2200000	70000000	8900000	32000000	1.45222e+07
A0A024RAB7	100000000	95000000	44000000	43000000	43000000	71000000	55000000	45000000	85000000	140000000	140000000	72000000	14000000	48000000	3600000	26000000	62000000	17000000	53000000	19000000	22000000	16000000	70000000	29000000	25000000	51000000	9400000	26000000	110000000	3.98222e+07
A0A024RAD8	3100000	3100000	3500000	680000	3500000	3100000	3100000	7900000	870000	2000000	600000	1700000	760000	760000	760000	760000	760000	2600000	680000	4700000	16000000	16000000	16000000	16000000	1300000	2100000	2100000	2100000	1800000	8.15556e+06
A0A024RAI1	1100000	1500000	7700000	2000000	7700000	2400000	4000000	500000	2400000	2400000	7700000	7700000	1500000	2000000	2000000	2000000	2000000	4000000	4000000	780000	780000	780000	780000	1100000	1100000	4200000	4200000	2100000	3800000	2.09333e+06
A0A024RAP1	100000000	33000000	19000000	67000000	9500000	53000000	54000000	81000000	67000000	19000000	9900000	46000000	14000000	72000000	72000000	6700000	44000000	3500000	9300000	72000000	72000000	23000000	25000000	72000000	130000000	130000000	78000000	68000000	63000000	7.34444e+07
A0A024RAZ7	450000	17000000	920000	4500000	920000	450000	450000	7600000	2000000	1800000	3500000	11000000	1900000	1400000	1400000	1400000	1400000	2500000	6400000	1900000	1900000	1900000	1900000	1900000	1600000	2100000	2100000	2100000	19000000	3.83333e+06
A0A024RB09	100000000	67000000	19000000	67000000	33000000	45000000	36000000	19000000	67000000	19000000	16000000	33000000	68000000	48000000	3600000	26000000	62000000	17000000	53000000	19000000	22000000	16000000	70000000	29000000	25000000	51000000	9400000	26000000	38000000	3.18222e+07
A0A024RB85	100000000	67000000	19000000	67000000	66000000	66000000	76000000	19000000	98000000	39000000	31000000	52000000	10000000	72000000	72000000	6700000	44000000	3500000	9300000	72000000	72000000	23000000	25000000	72000000	130000000	130000000	78000000	81000000	76000000	7.63333e+07
A0A024RB87	630000	1100000	860000	2100000	860000	630000	630000	970000	630000	630000	860000	300000	300000	300000	3900000	3900000	180000	47000000	9400000	9400000	9400000	9400000	9400000	2100000	1400000	1500000	2100000	2100000	2100000	4.38889e+06
A0A024RBE8	100000000	33000000	19000000	67000000	67000000	53000000	54000000	81000000	67000000	19000000	19000000	19000000	10000000	6500000	7700000	6300000	86000000	9800000	62000000	4200000	4200000	51000000	51000000	6100000	130000000	64000000	51000000	48000000	43000000	4.98111e+07
A0A024RBK9	100000000	46000000	43000000	150000000	22000000	85000000	150000000	130000000	58000000	120000000	120000000	95000000	6500000	7600000	16000000	23000000	25000000	35000000	62000000	72000000	72000000	72000000	72000000	62000000	130000000	97000000	120000000	33000000	57000000	7.94444e+07
A0A024RBS1	100000000	67000000	62000000	37000000	44000000	88000000	40000000	19000000	59000000	33000000	36000000	33000000	10000000	3000000	35000000	22000000	16000000	4700000	72000000	140000000	140000000	140000000	140000000	72000000	130000000	180000000	120000000	120000000	120000000	1.29111e+08
A0A024RBS2	790000	3200000	2300000	2800000	1500000	790000	650000	590000	790000	790000	1300000	2800000	750000	750000	750000	750000	750000	1500000	400000	1900000	1900000	1900000	30000000	3000000	5700000	4100000	7200000	4200000	1200000	6.57778e+06
A0A024RC53	100000000	29000000	43000000	20000000	84000000	71000000	75000000	20000000	140000000	36000000	15000000	70000000	100000000	71000000	75000000	35000000	20000000	140000000	36000000	20000000	62000000	84000000	62000000	70000000	130000000	140000000	120000000	95000000	110000000	97000000
A0A024RC87	100000000	34000000	43000000	95000000	33000000	140000000	200000000	95000000	72000000	46000000	51000000	130000000	9000000	9400000	86000000	75000000	95000000	72000000	46000000	43000000	72000000	23000000	72000000	130000000	130000000	30000000	59000000	44000000	52000000	68000000
A0A024RCR6	100000000	28000000	36000000	100000000	66000000	66000000	76000000	28000000	98000000	39000000	31000000	52000000	40000000	40000000	40000000	290000000	380000000	79000000	730000000	6500000	76000000	46000000	20000000	53000000	90000000	35000000	29000000	25000000	51000000	4.72222e+07
A0A024RCW3	100000000	24000000	75000000	20000000	42000000	130000000	24000000	24000000	53000000	14000000	8800000	27000000	28000000	28000000	28000000	290000000	380000000	79000000	730000000	24000000	140000000	98000000	34000000	76000000	68000000	48000000	3600000	26000000	62000000	6.17333e+07
A0A024RD43	100000000	16000000	45000000	19000000	36000000	75000000	58000000	16000000	110000000	47000000	44000000	39000000	24000000	24000000	24000000	290000000	380000000	79000000	730000000	28000000	68000000	19000000	26000000	140000000	90000000	35000000	29000000	25000000	51000000	5.36667e+07
A0A024RD93	100000000	6500000	29000000	6500000	33000000	45000000	29000000	6500000	67000000	20000000	16000000	24000000	16000000	16000000	16000000	290000000	380000000	79000000	730000000	24000000	26000000	43000000	86000000	68000000	68000000	48000000	3600000	26000000	62000000	4.78444e+07
A0A024RD99	100000000	24000000	42000000	24000000	41000000	100000000	72000000	24000000	110000000	20000000	6500000	94000000	6500000	6500000	6500000	290000000	380000000	79000000	730000000	16000000	64000000	26000000	660000000	26000000	62000000	26000000	38000000	23000000	25000000	1.05556e+08
A0A024RDE8	100000000	30000000	32000000	24000000	43000000	59000000	45000000	30000000	140000000	34000000	6500000	48000000	56000000	56000000	56000000	15000000	65000000	70000000	24000000	89000000	76000000	36000000	26000000	25000000	140000000	26000000	38000000	23000000	25000000	4.61111e+07
A0A024RDF4	100000000	28000000	65000000	15000000	70000000	110000000	130000000	56000000	110000000	49000000	24000000	89000000	5400000	6100000	30000000	250000000	290000000	380000000	79000000	730000000	120000000	98000000	34000000	76000000	62000000	53000000	19000000	22000000	16000000	5.55556e+07
A0A024RDQ0	1000000000	180000000	820000000	250000000	24000000	1100000000	24000000	230000000	820000000	24000000	250000000	730000000	290000000	380000000	79000000	730000000	15000000	65000000	70000000	24000000	89000000	70000000	56000000	93000000	72000000	4200000	26000000	70000000	56000000	5.95778e+07
A0A024RDT4	1000000000	180000000	290000000	250000000	380000000	1100000000	590000000	230000000	820000000	160000000	79000000	730000000	13000000	14000000	79000000	730000000	640000000	1400000000	6500000	640000000	7100000	43000000	86000000	68000000	4200000	72000000	76000000	43000000	86000000	5.39222e+07
A0A024RDX6	11000000	5300000	4200000	6500000	1400000000	9700000	6500000	6500000	7100000	6500000	6500000	640000000	290000000	380000000	79000000	730000000	250000000	820000000	24000000	250000000	730000000	460000000	330000000	460000000	62000000	140000000	700000000	460000000	330000000	408000000
A0A024RDY0	11000000	79000000	730000000	24000000	820000000	290000000	24000000	24000000	290000000	24000000	24000000	250000000	15000000	65000000	70000000	24000000	89000000	79000000	730000000	11000000	25000000	7100000	7100000	7100000	250000000	290000000	250000000	3100000	250000000	1.21044e+08
A0A059XAJ5	11000000	70000000	70000000	65000000	24000000	15000000	65000000	24000000	89000000	15000000	89000000	290000000	250000000	820000000	24000000	250000000	730000000	290000000	11000000	11000000	65000000	89000000	89000000	89000000	41000000	65000000	41000000	65000000	41000000	65000000
A0A075B6F6	110000000	70000000	65000000	15000000	70000000	15000000	65000000	24000000	89000000	5400000	24000000	89000000	15000000	65000000	70000000	24000000	65000000	11000000	110000000	110000000	64000000	79000000	79000000	79000000	150000000	21000000	150000000	640000000	150000000	1.56889e+08
A0A075B6L1	3000000	5700000	1900000	3500000	1900000	3000000	3000000	3000000	3000000	1500000	1900000	780000	780000	780000	780000	780000	780000	580000	580000	580000	580000	580000	580000	580000	4300000	890000	2500000	9800000	2800000	2.51222e+06
A0A087WSW7	110000000	1400000000	24000000	820000000	290000000	57000000	640000000	6500000	640000000	250000000	380000000	79000000	13000000	14000000	11000000	250000000	730000000	110000000	110000000	110000000	11000000	50000000	50000000	50000000	52000000	8600000	92000000	11000000	11000000	3.72889e+07
A0A087WSZ2	110000000	820000000	79000000	380000000	730000000	52000000	250000000	24000000	250000000	290000000	820000000	11000000	11000000	11000000	11000000	24000000	89000000	110000000	110000000	110000000	11000000	80000000	80000000	80000000	120000000	21000000	89000000	11000000	11000000	5.58889e+07
A0A087WTS4	110000000	10000000	70000000	65000000	24000000	66000000	20000000	15000000	36000000	15000000	65000000	11000000	250000000	290000000	380000000	79000000	730000000	110000000	110000000	110000000	11000000	150000000	150000000	150000000	8600000	29000000	730000000	11000000	11000000	1.38956e+08
A0A087WTT1	110000000	72000000	380000000	290000000	79000000	150000000	150000000	120000000	100000000	250000000	730000000	120000000	6700000	7600000	6500000	640000000	7100000	110000000	110000000	110000000	11000000	230000000	230000000	230000000	21000000	25000000	7100000	11000000	11000000	8.62333e+07
A0A087WTT6	110000000	33000000	6500000	1400000000	640000000	71000000	70000000	51000000	66000000	640000000	7100000	97000000	250000000	820000000	24000000	250000000	730000000	110000000	110000000	110000000	11000000	110000000	110000000	110000000	29000000	49000000	730000000	110000000	110000000	1.52111e+08
A0A087WUT6	110000000	70000000	65000000	15000000	70000000	15000000	65000000	24000000	65000000	11000000	24000000	65000000	11000000	820000000	24000000	250000000	730000000	110000000	110000000	110000000	110000000	230000000	230000000	230000000	120000000	21000000	250000000	110000000	110000000	1.56778e+08
A0A087WUZ3	110000000	79000000	380000000	290000000	79000000	290000000	380000000	730000000	820000000	11000000	730000000	820000000	12000000	13000000	7100000	250000000	250000000	110000000	110000000	110000000	110000000	100000000	100000000	100000000	8600000	29000000	36000000	110000000	110000000	7.81778e+07
A0A087WVC1	110000000	32000000	69000000	130000000	45000000	120000000	130000000	56000000	110000000	42000000	27000000	93000000	5400000	6100000	89000000	41000000	41000000	110000000	110000000	110000000	110000000	200000000	200000000	200000000	200000000	52000000	50000000	110000000	110000000	1.36889e+08
A0A087WVW2	2100000	2100000	19000000	900000	19000000	1400000	1400000	1400000	1400000	1400000	19000000	19000000	5200000	2400000	2400000	2400000	2400000	4300000	1300000	1100000	1100000	1100000	1100000	5000000	5000000	5000000	5200000	5200000	8500000	4.13333e+06
A0A087WW66	110000000	15000000	11000000	65000000	48000000	150000000	150000000	65000000	70000000	24000000	50000000	120000000	6800000	7600000	730000000	52000000	52000000	110000000	12000000	50000000	110000000	730000000	1900000000	11000000	170000000	24000000	230000000	11000000	55000000	3.60111e+08
A0A087WWN2	110000000	38000000	25000000	25000000	85000000	20000000	23000000	8600000	200000000	4900000	85000000	21000000	110000000	110000000	79000000	150000000	150000000	110000000	11000000	32000000	110000000	89000000	24000000	11000000	170000000	24000000	80000000	11000000	50000000	6.32222e+07
A0A087WWW8	110000000	27000000	94000000	57000000	64000000	200000000	41000000	19000000	170000000	170000000	64000000	90000000	110000000	110000000	250000000	21000000	14000000	110000000	13000000	14000000	110000000	7100000	110000000	110000000	170000000	11000000	110000000	110000000	110000000	9.42333e+07
A0A087WX83	110000000	46000000	43000000	88000000	23000000	89000000	91000000	72000000	70000000	67000000	71000000	74000000	110000000	110000000	36000000	29000000	36000000	13000000	40000000	730000000	110000000	730000000	110000000	110000000	11000000	11000000	230000000	110000000	110000000	1.70222e+08
A0A087WXI5	2000000	2000000	3800000	1700000	3800000	4400000	4400000	4400000	4400000	760000	3800000	3800000	2300000	2300000	2300000	2300000	2300000	3600000	3600000	1300000	1300000	1300000	1300000	14000000	15000000	22000000	2300000	2300000	2300000	6.86667e+06
A0A087WXS7	110000000	21000000	130000000	10000000	75000000	130000000	33000000	34000000	72000000	10000000	75000000	10000000	110000000	110000000	66000000	49000000	75000000	37000000	2550000	21000000	11000000	79000000	92000000	11000000	11000000	140000000	100000000	110000000	140000000	7.71111e+07
A0A087WXY1	110000000	29000000	68000000	120000000	42000000	140000000	130000000	80000000	120000000	43000000	30000000	120000000	6100000	6300000	50000000	52000000	30000000	38000000	5500000	25000000	110000000	640000000	47000000	110000000	110000000	110000000	130000000	110000000	110000000	1.64111e+08
A0A087WYC1	110000000	49000000	76000000	21000000	53000000	140000000	37000000	29000000	67000000	18000000	9400000	35000000	110000000	110000000	150000000	8600000	150000000	12000000	12000000	72000000	110000000	36000000	15000000	110000000	110000000	110000000	150000000	110000000	110000000	9.56667e+07
A0A087WYD1	110000000	52000000	42000000	16000000	39000000	78000000	34000000	25000000	40000000	17000000	15000000	16000000	110000000	110000000	230000000	570000000	150000000	230000000	1200000000	340000000	180000000	330000000	510000000	190000000	450000000	110000000	110000000	110000000	110000000	2.33333e+08
A0A087WYG8	110000000	8600000	57000000	39000000	81000000	81000000	88000000	52000000	130000000	42000000	31000000	72000000	110000000	110000000	80000000	570000000	150000000	230000000	1200000000	340000000	180000000	330000000	510000000	190000000	450000000	110000000	110000000	110000000	110000000	2.33333e+08
A0A087WYS0	110000000	43000000	25000000	25000000	85000000	20000000	23000000	8600000	200000000	4900000	85000000	21000000	110000000	110000000	110000000	570000000	150000000	230000000	1200000000	340000000	180000000	330000000	510000000	190000000	450000000	110000000	190000000	450000000	580000000	3.32222e+08
A0A087WYT3	110000000	53000000	21000000	90000000	29000000	76000000	80000000	86000000	59000000	51000000	77000000	79000000	110000000	110000000	230000000	1200000000	420000000	890000000	1400000000	570000000	1200000000	520000000	440000000	160000000	1200000000	110000000	460000000	1200000000	2000000000	810000000
A0A087WYZ1	110000000	38000000	68000000	120000000	42000000	140000000	130000000	80000000	120000000	43000000	30000000	120000000	6100000	6300000	100000000	570000000	150000000	230000000	1200000000	340000000	180000000	330000000	510000000	190000000	450000000	110000000	190000000	450000000	570000000	3.31111e+08
A0A087WZ27	110000000	73000000	33000000	69000000	25000000	64000000	42000000	29000000	110000000	9800000	25000000	77000000	110000000	110000000	130000000	110000000	69000000	110000000	25000000	50000000	49000000	130000000	49000000	150000000	170000000	1200000000	340000000	9300000	330000000	269700000
A0A087WZQ7	110000000	29000000	60000000	27000000	30000000	66000000	32000000	49000000	31000000	31000000	9600000	24000000	570000000	150000000	230000000	1200000000	12000000	180000000	330000000	12000000	190000000	450000000	570000000	150000000	230000000	1200000000	340000000	9300000	330000000	3.85478e+08
A0A087WZV1	110000000	56000000	51000000	29000000	37000000	89000000	50000000	52000000	63000000	28000000	28000000	47000000	1200000000	420000000	890000000	1400000000	570000000	1200000000	520000000	440000000	460000000	1200000000	570000000	160000000	230000000	1200000000	340000000	9300000	330000000	4.99922e+08
A0A087X090	110000000	64000000	36000000	12000000	40000000	100000000	64000000	8600000	190000000	37000000	17000000	50000000	570000000	160000000	230000000	1200000000	340000000	200000000	330000000	580000000	200000000	450000000	80000000	200000000	46000000	64000000	64000000	62000000	120000000	1.42889e+08
A0A087X0K7	110000000	9800000	27000000	58000000	27000000	65000000	50000000	29000000	87000000	18000000	7000000	86000000	570000000	150000000	230000000	1200000000	340000000	180000000	330000000	510000000	190000000	450000000	80000000	190000000	100000000	94000000	94000000	80000000	1900000000	3.53111e+08
A0A087X178	110000000	39000000	35000000	35000000	51000000	35000000	9600000	35000000	81000000	35000000	51000000	35000000	37000000	420000000	37000000	1400000000	570000000	1200000000	520000000	440000000	35000000	1200000000	88000000	35000000	35000000	140000000	140000000	35000000	140000000	2.05333e+08
A0A087X1N8	3100000	2000000	1200000	5100000	1200000	3100000	6900000	3100000	3100000	3100000	380000	1400000	1400000	1400000	1400000	1400000	1400000	1400000	3500000	2300000	2300000	2300000	2300000	1600000	1600000	2900000	2900000	9800000	9800000	3.94444e+06
A0A087X1U6	2900000	1300000	2200000	3100000	2200000	1900000	3200000	1900000	2100000	1200000	2200000	2200000	3800000	1700000	1900000	1900000	1900000	3800000	3800000	2100000	2100000	2100000	2100000	890000	8400000	5000000	2500000	2900000	1400000	3.04333e+06
A0A087X1Z3	110000000	49000000	92000000	130000000	37000000	130000000	15000000	130000000	2200000000	130000000	150000000	130000000	9500000	160000000	5500000	1200000000	20000000	20000000	330000000	580000000	140000000	450000000	450000000	140000000	140000000	13000000	32000000	39000000	13000000	1.57444e+08
A0A087X2D0	110000000	62000000	36000000	100000000	30000000	110000000	93000000	71000000	110000000	42000000	66000000	110000000	110000000	110000000	110000000	110000000	100000000	52000000	24000000	62000000	94000000	110000000	94000000	94000000	190000000	140000000	140000000	94000000	15000000	1.07889e+08
A0A090N8G0	110000000	38000000	68000000	120000000	42000000	140000000	130000000	80000000	120000000	43000000	30000000	120000000	6100000	6400000	6400000	6400000	120000000	190000000	6400000	6400000	25000000	25000000	8100000	24000000	24000000	36000000	7800000	6400000	36000000	2.13667e+07
A0A096LNH0	110000000	1200000000	11000000	11000000	6200000	3100000	6200000	6200000	20000000	20000000	11000000	11000000	20000000	21000000	21000000	21000000	22000000	22000000	21000000	22000000	77000000	110000000	77000000	77000000	25000000	15000000	16000000	15000000	15000000	4.74444e+07
A0A096LPE1	110000000	64000000	36000000	12000000	35000000	100000000	64000000	25000000	100000000	37000000	17000000	50000000	50000000	50000000	50000000	50000000	17000000	38000000	4900000	25000000	92000000	50000000	92000000	92000000	47000000	64000000	64000000	110000000	65000000	7.51111e+07
A0A0A0MRF8	1100000000	420000000	520000000	1200000000	440000000	1600000000	1200000000	890000000	1400000000	570000000	460000000	1200000000	15000000	16000000	16000000	16000000	1200000000	890000000	890000000	1200000000	84000000	890000000	76000000	110000000	1200000000	18000000	3000000	890000000	1900000000	5.74556e+08
A0A0A0MSD5	450000	450000	640000	1400000	640000	450000	1300000	450000	450000	450000	640000	640000	1600000	1600000	1600000	1600000	1600000	1600000	1600000	1600000	1600000	1600000	1600000	1600000	1600000	620000	620000	620000	6500000	1.81778e+06
A0A0A0MSE2	1900000	10000000	3500000	2000000	3500000	1900000	1700000	1900000	1900000	2300000	710000	2900000	2900000	2900000	2900000	2900000	2900000	2200000	1300000	2600000	2600000	2600000	2600000	2600000	2000000	2100000	2100000	2100000	3800000	2500000
A0A0A0MT26	590000	590000	1100000	1900000	1100000	590000	590000	590000	550000	2700000	1100000	1100000	1100000	3000000	3000000	3000000	3000000	690000	2000000	680000	680000	680000	5700000	2900000	12000000	15000000	2500000	2900000	3700000	5.11778e+06
A0A0A0MT30	320000	6300000	4000000	16000000	4000000	4900000	2200000	570000	1200000	1200000	4000000	4000000	7000000	5400000	5400000	5400000	5400000	6400000	2000000	2600000	480000	3400000	1300000	1300000	1300000	1300000	870000	870000	870000	1.29889e+06
A0A0A0MTS2	1200000	3600000		1600000		37000000	12000000	320000	760000	9500000		2800000	2800000	810000	700000	560000	560000	4500000	12000000	3000000	3000000	3000000	3000000	18000000	13000000	1100000	6600000	2500000	27000000	8.57778e+06
A0A0A7E7X3	1600000	1600000	2000000	1400000	2000000	1400000	600000	1400000	1400000	1400000	2000000	2000000	2000000	3000000	3000000	3000000	3000000	3000000	1800000	690000	690000	690000	5700000	2900000	12000000	15000000	6600000	2500000	4100000	5.57556e+06
A0A0B4J2C3	1200000	1600000	1300000	400000	3600000	1200000	1200000	1200000	1200000	1200000	3600000	3600000	9400000	140000000	2200000	2200000	2200000	16000000	12000000	12000000	12000000	12000000	12000000	820000	1700000	9800000	9800000	9800000	9800000	8.63556e+06
A0A0C4DFU2	770000	11000000	1100000	1500000	1100000	770000	770000	770000	770000	770000	1100000	530000	840000	1800000	1800000	1800000	1800000	2400000	2400000	4700000	4700000	4700000	4700000	890000	890000	5200000	5200000	4100000	3800000	3.79778e+06
A0A0C4DG17	770000	15000000	1000000	3700000	1000000	770000	2700000	340000	3000000	1800000	1000000	1000000	1000000	1000000	1000000	1000000	1000000	2400000	3000000	5100000	5100000	5100000	5100000	5100000	3300000	440000	1700000	1700000	8500000	4.00444e+06
A0A0C4DGX5	820000	820000	1000000	3700000	1000000	820000	820000	1000000	820000	1800000	340000	750000	3500000	2500000	2200000	2200000	2200000	16000000	12000000	12000000	12000000	12000000	12000000	12000000	1200000	6600000	6600000	6600000	6600000	8400000
A0A0D9SGF6	2000000	2000000	6600000	350000	6600000	1600000	1600000	1600000	1600000	3400000	6600000	6600000	5000000	5100000	5100000	5100000	5100000	13000000	890000	5100000	5100000	5100000	5100000	5100000	1700000	1200000	5200000	5200000	6300000	4.44444e+06
A0A0G2JIW1	1100000	15000000	8700000	100000000	1400000	71000000	26000000	1500000	1600000	1900000	550000	550000	16000000	580000000	1000000	1000000	1800000	51000000	6000000	6800000	6800000	6800000	300000	62000000	4100000	1800000	140000000	140000000	140000000	5.57556e+07
A0A0G2JPD4	1300000	940000	3100000	3400000	3100000	7400000	1200000	7400000	7400000	7400000	3100000	2800000	2800000	2800000	2800000	2800000	2800000	10000000	1100000	2500000	2500000	2500000	2500000	2500000	2100000	6600000	6600000	2500000	34000000	6.86667e+06
A0A0K0K1K7	1200000	2900000	1200000	610000	1200000	1200000	1200000	1200000	1200000	1200000	1200000	1200000	1100000	1100000	590000	590000	590000	590000	590000	590000	590000	590000	590000	1200000	2600000	8200000	7400000	7400000	760000	3.25889e+06
A0A0S2Z410	2000000	830000	550000	9200000	11000000	2000000	2000000	600000	2000000	2000000	1100000	480000	23000000	3000000	2200000	2200000	2200000	16000000	12000000	12000000	12000000	12000000	12000000	2700000	850000	7400000	7400000	2200000	2200000	6.52778e+06
A0A0S2Z428	290000	1300000	3700000	1000000	3700000	8200000	3500000	8200000	900000	18000000	3700000	390000	390000	390000	790000	790000	790000	19000000	1500000	2600000	2600000	2600000	30000000	3000000	5700000	4100000	7200000	6600000	8500000	7.81111e+06
A0A0S2Z491	1800000	1800000	1600000	760000	1600000	1800000	1800000	2700000	1400000	610000	300000	1000000	1000000	1000000	1000000	1000000	1000000	3100000	3100000	1900000	1900000	1900000	1900000	1900000	4700000	19000000	2100000	6600000	2600000	4.73333e+06
A0A0U1RRM4	630000	2000000	3800000	1200000	3800000	630000	630000	630000	860000	860000	3800000	3800000	2200000	2200000	2200000	2200000	2200000	1200000	1200000	1900000	1900000	1900000	1900000	2500000	960000	1100000	2100000	7200000	2400000	2440000
A0A0X9T7V9	820000	1500000	12000000	1300000	8400000	820000	820000	820000	820000	820000	8400000	8400000	7700000	50000000	50000000	50000000	50000000	15000000	24000000	24000000	24000000	24000000	24000000	1300000	490000	490000	50000000	50000000	50000000	24920000
A0A0X9USM3	820000	820000	3100000	610000	160000000	5500000	5500000	5500000	5500000	1300000	160000000	160000000	710000	710000	710000	710000	710000	300000	22000000	22000000	22000000	22000000	22000000	2100000	1400000	1500000	2000000	2100000	2100000	8.57778e+06
A0AVT1	2850000	2100000	10950000	34500000	9150000	2850000	2100000	2100000	2100000	2100000	9150000	9150000	9150000	45000000	58500000	58500000	58500000	58500000	58500000	58500000	245000	246000	1933000	246000	246000	246000	246000	490000	493000	487889
A2A274	890000	890000	4700000	820000	4700000	1300000	1300000	1300000	1300000	550000	4700000	690000	690000	690000	690000	690000	690000	1000000	1000000	1000000	1000000	1000000	1000000	1000000	2000000	2500000	2100000	2100000	9400000	2.45556e+06
A2KBB9	900000	900000	950000	3900000	950000	3800000	3800000	3800000	3800000	3800000	950000	1600000	1600000	1600000	1600000	1600000	1600000	1600000	5600000	5600000	5600000	5600000	5600000	4100000	2300000	3100000	1200000	1200000	1800000	3.38889e+06
A2RUM7	910000	5000000	880000	1700000	2500000	910000	910000	910000	910000	910000	2500000	1100000	2200000	2100000	2100000	2100000	2100000	3400000	750000	4700000	4700000	4700000	4700000	1400000	1400000	1400000	2100000	2100000	4100000	2.95556e+06
A4D2P0	730000	730000	1600000	1800000	1600000	730000	730000	1300000	730000	8500000	7000000	47000000	6800000	7300000	5000000	3100000	3100000	18000000	3600000	3600000	3600000	3600000	3600000	2300000	1900000	500000	3000000	5200000	5200000	3.21111e+06
A4QPB0	630000	630000	1600000	3800000	1600000	11000000	660000	11000000	1300000	1300000	1600000	2600000	2600000	2600000	2600000	2600000	2600000	2800000	540000	3200000	3200000	3200000	3200000	1200000	1200000	1200000	2500000	2500000	34000000	5800000
A5A3E0	710000	1000000	1500000	2000000	39000000	710000	1900000	710000	710000	710000	39000000	39000000	7800000	3600000	3600000	3600000	3600000	3600000	1400000	730000	730000	730000	730000	2200000	2200000	3600000	3600000	4200000	19000000	4110000
A6NFX8	3000000	1400000	240000	640000	240000	3000000	3000000	6900000	3000000	1000000	240000	310000	2400000	8500000	8500000	8500000	8500000	1300000	2700000	2400000	4700000	4700000	4700000	860000	860000	3000000	3000000	3000000	2900000	3080000
A6XGL1	1300000	1300000	730000	710000	220000	1300000	1300000	1300000	1300000	5400000	220000	220000	220000	27000000	27000000	27000000	27000000	5100000	1300000	1300000	1300000	1300000	1300000	1800000	1800000	2100000	2100000	2100000	2100000	1.76667e+06
A8K168	770000	770000	5700000	2200000	5700000	1700000	1700000	1700000	1700000	260000	5700000	600000	600000	600000	600000	600000	600000	600000	3000000	3000000	3000000	3000000	3000000	4200000	4200000	2100000	2100000	2100000	1300000	2.77778e+06
A8K3S1	1200000	2800000	2100000	740000	2100000	1200000	1200000	1200000	1200000	1200000	1500000	580000	580000	580000	580000	580000	580000	7200000	7200000	1500000	1500000	1500000	1500000	1500000	1500000	1500000	580000	580000	580000	1.19333e+06
A8K486	320000	3000000	26000000	8600000	350000	320000	920000	110000000	52000000	52000000	22000000	1100000	3800000	3500000	3500000	3500000	3500000	14000000	3200000	2800000	2800000	2800000	2800000	35000000	8800000	2600000	2500000	2200000	37000000	1.07222e+07
B0YJ28	320000	320000	21000000	150000000	860000	320000	320000	1900000	320000	11000000	860000	970000	970000	640000	3900000	3900000	180000	47000000	9400000	9400000	9400000	9400000	9400000	2100000	1400000	1500000	2100000	2100000	2100000	4.38889e+06
B0YJ88	630000	630000	1900000	4100000	1900000	730000	730000	730000	730000	3100000	2500000	2500000	6300000	940000	430000	270000	1600000	3700000	1500000	690000	690000	690000	690000	690000	640000	7500000	3600000	4200000	11000000	3300000
B1AK88	3100000	3400000	17000000	4000000	17000000	3100000	3100000	3100000	3100000	1300000	17000000	17000000	2100000	2100000	2100000	2100000	2100000	1400000	1400000	1900000	1900000	1900000	1900000	1900000	4700000	19000000	2100000	6600000	2600000	4.73333e+06
B1AKK2	1300000	1300000	1100000	1600000	710000	1300000	1500000	1300000	1300000	1300000	2100000	2100000	2100000	2100000	2100000	2100000	2100000	2100000	800000	800000	800000	800000	800000	2000000	2000000	2100000	2100000	7200000	1400000	2.13333e+06
B2CIS9	370000	31000000	1900000	25000000	1900000	370000	730000	470000	18000000	970000	4700000	6900000	1500000	1500000	1500000	1500000	1500000	14000000	18000000	5600000	5600000	5600000	5600000	2700000	2700000	2500000	2500000	2500000	37000000	7.41111e+06
B2R4D5	1700000	1700000	1200000	5100000	1200000	1700000	1700000	640000	1700000	1700000	1200000	1200000	1200000	27000000	27000000	27000000	27000000	2400000	16000000	16000000	16000000	16000000	16000000	16000000	1300000	2100000	2100000	2100000	2100000	8.18889e+06
B2R4R0	1600000	600000	6900000	500000	3200000	1600000	1600000	1600000	61000000	61000000	3200000	3200000	8300000	7600000	7600000	7600000	7600000	5800000	2400000	630000	630000	630000	630000	630000	2800000	1200000	2100000	2100000	20000000	3.41333e+06
B2R5M8	370000	370000	560000	1400000	560000	370000	1400000	370000	370000	370000	880000	880000	880000	880000	880000	880000	880000	1700000	1700000	1700000	1700000	1700000	1700000	1700000	4300000	890000	9800000	2900000	1400000	2.89889e+06
B2R6F3	710000	3400000	3600000	2000000	3600000	710000	710000	710000	710000	710000	3600000	3600000	97000000	6700000	6700000	6700000	6700000	7800000	2500000	2500000	2500000	2500000	2500000	2500000	3200000	2900000	2900000	5000000	5000000	3.22222e+06
B2RBL3	900000	900000	600000	3600000	600000	1400000	1600000	1400000	1400000	900000	600000	600000	600000	2300000	2300000	2300000	2300000	3000000	3000000	1900000	1900000	1900000	1900000	2500000	960000	1100000	2100000	2100000	2400000	1.87333e+06
B4DHQ3	450000	1600000	3200000	1900000	3200000	450000	6900000	450000	450000	450000	3200000	3200000	400000	6900000	6900000	6900000	6900000	6900000	1100000	2100000	2100000	2100000	2100000	3800000	2300000	2500000	2500000	2500000	3500000	2600000
B4DR52	1300000	6300000	990000	2900000	990000	2000000	1900000	46000000	46000000	32000000	990000	990000	7300000	5300000	5300000	5300000	5300000	1500000	1400000	4700000	4700000	4700000	4700000	2500000	960000	1100000	2100000	2100000	19000000	4.65111e+06
B4DVA7	1600000	430000	730000	290000	730000	1700000	1700000	1700000	1700000	610000	730000	730000	730000	1200000	1200000	1200000	1200000	840000	840000	840000	840000	840000	840000	840000	4300000	890000	9800000	9800000	1400000	3.28333e+06
B4E0X1	1400000	1400000	5700000	520000	5700000	1400000	1400000	1400000	3000000	3000000	5700000	5700000	5700000	1600000	1600000	1600000	1600000	1100000	1100000	1100000	1100000	1100000	1100000	2200000	2200000	2200000	1200000	1200000	6500000	2.08889e+06
B5BU28	450000	450000	930000	2000000	1500000	1700000	1700000	1700000	1700000	1700000	1500000	1100000	1100000	1100000	1100000	1100000	1100000	2400000	1700000	1900000	1900000	1900000	1900000	2500000	960000	1100000	2100000	2100000	2400000	1.87333e+06
B5BUB5	1300000	1400000	1700000	3700000	1700000	1500000	10000000	1500000	1500000	1400000	1700000	1700000	3400000	3200000	3200000	3200000	3200000	810000	810000	2100000	2100000	2100000	2100000	2100000	2000000	1200000	7400000	2900000	5600000	3.05556e+06
B7Z6Z4	990000	990000	1300000	15000000	1300000	990000	990000	990000	1100000	1300000	1300000	1300000	7700000	50000000	50000000	50000000	50000000	8400000	8200000	8200000	8200000	8200000	8200000	8200000	2000000	1200000	3000000	3000000	3000000	5000000
B9EKV4	5800000	5800000	14000000	1200000	14000000	5800000	4500000	5800000	5800000	930000	14000000	14000000	14000000	2900000	2900000	2900000	2900000	1000000	1600000	1300000	1800000	6700000	1100000	1100000	480000	480000	3400000	480000	480000	1780000
C9JIF9	1800000	1800000	2200000	2900000	2200000	2900000	2900000	2900000	2900000	2900000	2200000	2200000	760000	5100000	5100000	5100000	5100000	5500000	1200000	1400000	1400000	1400000	5700000	2900000	12000000	15000000	2900000	9800000	2700000	5.97778e+06
D3DPU2	2000000	2000000	1600000	8300000	1600000	2000000	6000000	2000000	2000000	2000000	1600000	1600000	630000	6100000	6100000	6100000	6100000	3400000	3400000	2400000	470000	470000	7600000	7600000	7600000	7600000	1200000	1000000	1000000	3.83778e+06
D3DQU2	1500000	1500000	2100000	3500000	2100000	1500000	3400000	1500000	1500000	1500000	2100000	1700000	1700000	1700000	1700000	1700000	1700000	1700000	1900000	1900000	1900000	1900000	1900000	6600000	4900000	2200000	2100000	2100000	3600000	3.02222e+06
D3DSQ1	1300000	1300000	3300000	6000000	3300000	1300000	4800000	1300000	1300000	1300000	3300000	3300000	1200000	1000000	1000000	1000000	1000000	1800000	1800000	1900000	1900000	1900000	1900000	2100000	960000	1600000	4200000	2100000	1700000	2040000
D3DSY9	450000	450000	6100000	980000	6100000	450000	930000	450000	450000	450000	6100000	6100000	5000000	5100000	5100000	5100000	5100000	3500000	5900000	5900000	5900000	5900000	5900000	3100000	1200000	1200000	6100000	6100000	6100000	4.61111e+06
D3DV26	1300000	1300000	9100000	4400000	9100000	1300000	1300000	1300000	5300000	760000	9100000	9100000	1200000	1200000	1200000	1200000	1200000	1200000	1300000	1300000	1300000	1300000	9100000	2100000	3300000	1500000	2200000	2200000	1300000	2700000
D6RF35	3100000	3100000	1500000	3200000	710000	2900000	2900000	2900000	2900000	2900000	710000	710000	1600000	1600000	1600000	1600000	1600000	3100000	3100000	3100000	3100000	3100000	3100000	3600000	910000	910000	6500000	6500000	6500000	3.80222e+06
D6W5Y5	630000	630000	1000000	3700000	1000000	630000	630000	630000	1200000	1800000	510000	1600000	2200000	1900000	1900000	1900000	1900000	3600000	1100000	1100000	1100000	1100000	1100000	1100000	1200000	6600000	6600000	10000000	10000000	4.31111e+06
D9YZU5	1500000	1500000	10000000	3900000	10000000	1500000	1500000	1500000	7800000	7800000	10000000	3600000	870000	870000	870000	870000	870000	3500000	3900000	2400000	2400000	2400000	2400000	1900000	1900000	2100000	2100000	2100000	5100000	2.48889e+06
E5RG17	370000	1000000	10000000	2900000	1700000	370000	370000	370000	370000	370000	1700000	1700000	7700000	50000000	50000000	50000000	50000000	8400000	8200000	8200000	8200000	8200000	8200000	8200000	2000000	1200000	2200000	2200000	2200000	4.73333e+06
E7EPK1	1600000	1700000	5700000	1100000	5700000	1600000	1400000	1600000	1600000	1600000	5700000	5700000	5700000	1100000	1100000	1100000	1100000	1100000	1100000	1100000	1100000	1100000	1100000	1100000	1100000	1800000	2100000	6600000	970000	1.88556e+06
E9PK25	630000	2300000	17000000	1600000	1200000	630000	630000	19000000	6400000	920000	1200000	1200000	1200000	14000000	1700000	1700000	1700000	2200000	1600000	2600000	2600000	2600000	2600000	2600000	1800000	2100000	2100000	2100000	3800000	2.47778e+06
E9PNP3	890000	890000	3700000	740000	3700000	890000	890000	890000	910000	910000	2700000	2200000	2200000	2200000	2200000	2200000	2200000	16000000	12000000	12000000	12000000	12000000	12000000	12000000	1300000	1300000	2500000	2500000	2500000	6.45556e+06
F4ZW62	1600000	1600000	2200000	730000	2200000	1600000	8300000	1600000	1600000	1600000	2200000	2200000	1500000	11000000	11000000	11000000	11000000	1500000	1400000	2500000	2500000	2500000	2500000	2700000	850000	6600000	6600000	2500000	34000000	6750000
F4ZW66	1600000	1600000	3100000	890000	2900000	1600000	5500000	440000	1600000	1600000	2900000	2900000	2900000	2300000	2300000	2300000	2300000	740000	3300000	2500000	2500000	2500000	2500000	2500000	1400000	4100000	4100000	2100000	4100000	2.86667e+06
F6XZQ7	1300000	1400000	7600000	590000	7600000	1300000	1300000	1300000	1300000	1300000	7600000	360000	9400000	1600000	2200000	2200000	2200000	16000000	12000000	12000000	12000000	12000000	12000000	2700000	850000	2500000	2500000	9800000	9800000	7.12778e+06
F8W0W8	1800000	570000	740000	3100000	740000	1800000	1800000	1800000	1800000	1800000	740000	2000000	2000000	2000000	2000000	2000000	2000000	3700000	3700000	2600000	2600000	2600000	2600000	1200000	1200000	2100000	2100000	6600000	3800000	2.75556e+06
F8WCF6	1800000	1800000	1900000	2200000	1900000	1800000	1800000	6700000	1100000	1100000	600000	2100000	2100000	2100000	2100000	2100000	2100000	3100000	3100000	1700000	1700000	1700000	1700000	40000000	2400000	1000000	1200000	1200000	3800000	6.07778e+06
G8JLB6	590000	5800000	1500000	1400000	1500000	590000	590000	400000	880000	880000	1500000	1500000	630000	1200000	350000	350000	350000	2100000	550000	1700000	1700000	1700000	1700000	40000000	2400000	1000000	5000000	5000000	3800000	6.92222e+06
G8JLH6	790000	3400000	46000000	820000	46000000	790000	790000	790000	790000	790000	46000000	46000000	740000	740000	740000	740000	740000	300000	22000000	22000000	22000000	22000000	22000000	22000000	1400000	1300000	2100000	2100000	2100000	1.07778e+07
H0Y300	5800000	5800000	1100000	1100000	1100000	5800000	3400000	5800000	5800000	5800000	1100000	1100000	3500000	1600000	1600000	1600000	1600000	3500000	3500000	1500000	1500000	1500000	1500000	30000000	9000000	3600000	620000	620000	2000000	5.59333e+06
H0YBN4	590000	1300000	1200000	1200000	1200000	590000	3100000	590000	590000	590000	1200000	1200000	1600000	1600000	1600000	1600000	1600000	790000	790000	640000	640000	640000	9100000	2100000	3300000	1500000	2100000	2100000	1400000	2.54222e+06
H9ZYJ2	820000	820000	4000000	22000000	4000000	820000	820000	820000	5000000	5000000	4000000	550000	5200000	160000000	160000000	160000000	160000000	14000000	3200000	3200000	3200000	3200000	3200000	1000000	910000	2200000	2200000	3600000	3600000	2.56778e+06
I1SRC5	2000000	2000000	2200000	3000000	2200000	2000000	2000000	630000	2000000	2000000	2200000	2200000	2200000	27000000	27000000	27000000	27000000	4600000	2300000	2300000	2300000	2300000	2300000	2300000	1300000	1600000	2100000	2100000	2100000	2.04444e+06
I3L504	320000	2800000	13000000	1000000	13000000	320000	320000	2200000	2700000	2700000	13000000	13000000	13000000	1200000	1200000	1200000	1200000	1200000	1200000	1200000	1200000	1200000	1200000	2200000	2200000	2900000	2900000	1200000	6500000	2.38889e+06
I6L8E2	1100000000	490000000	600000000	950000000	380000000	920000000	660000000	500000000	1800000000	240000000	160000000	1100000000	13000000	14000000	14000000	14000000	1100000000	500000000	500000000	1100000000	41000000	500000000	16000000	490000000	1100000000	51000000	51000000	500000000	730000000	3.86556e+08
I6L957	1100000000	850000000	630000000	550000000	380000000	820000000	710000000	490000000	640000000	440000000	470000000	680000000	13000000	15000000	15000000	15000000	680000000	490000000	490000000	680000000	40000000	490000000	16000000	290000000	730000000	80000000	80000000	490000000	670000000	3.20667e+08
I6L959	1200000	110000000	3200000	670000	3400000	510000	570000	330000	670000	670000	3400000	670000	670000	670000	670000	670000	12000000	40000000	40000000	12000000	2400000	670000	28000000	2400000	28000000	150000000	150000000	2400000	150000000	5.70967e+07
I6L965	12000000	1400000000	2600000	4300000	3700000	5300000	11000000	11000000	12000000	12000000	3700000	5500000	27000000	29000000	29000000	29000000	22000000	22000000	29000000	22000000	94000000	560000000	94000000	94000000	25000000	41000000	41000000	5200000	5200000	106600000
I6L9I5	12000000	210000000	7400000	5800000	13000000	19000000	13000000	13000000	21000000	8500000	9700000	8000000	8000000	8000000	8000000	8000000	8000000	13000000	13000000	72000000	9800000	9200000	15000000	14000000	12000000	24000000	10000000	14000000	14000000	1.35556e+07
I6TRR8	12000000	21000000	640000000	640000000	60000000	21000000	60000000	60000000	640000000	640000000	60000000	640000000	640000000	640000000	640000000	640000000	18000000	18000000	18000000	630000000	730000000	18000000	1500000000	1100000000	25000000	820000000	62000000	7800000	820000000	5.64756e+08
J3K000	12000000	25000000	12000000	17000000	9300000	24000000	3000000	17000000	5300000	17000000	9300000	17000000	120000000	120000000	120000000	120000000	17000000	38000000	240000000	25000000	26000000	26000000	26000000	1700000	61000000	26000000	51000000	51000000	26000000	3.27444e+07
J3KN16	12000000	5900000	9900000	9900000	25000000	12000000	25000000	25000000	90000000	90000000	25000000	9900000	58000000	59000000	59000000	59000000	110000000	110000000	59000000	110000000	49000000	1200000000	46000000	37000000	140000000	14000000	33000000	83000000	37000000	1.82111e+08
J3KNE3	12000000	11000000	6900000	12000000	6300000	19000000	7600000	4000000	15000000	5800000	6000000	9200000	9200000	9200000	9200000	9200000	9200000	11000000	11000000	16000000	1600000	9200000	1600000	120000000	110000000	210000000	210000000	46000000	2000000000	3.00933e+08
J3KPD9	12000000	1300000000	31000000	31000000	13000000	6300000	13000000	13000000	31000000	31000000	13000000	31000000	32000000	34000000	34000000	34000000	35000000	33000000	34000000	35000000	31000000	31000000	69000000	31000000	7500000	32000000	14000000	17000000	32000000	2.93889e+07
J3KPG2	12000000	190000000	5100000	14000000	6100000	9400000	13000000	9400000	13000000	9400000	6100000	8100000	19000000	19000000	36000000	19000000	30000000	29000000	31000000	1300000000	55000000	730000000	55000000	55000000	55000000	55000000	55000000	2400000	2400000	1.18311e+08
J3KPX7	120000000	75000000	67000000	95000000	33000000	230000000	200000000	170000000	77000000	46000000	51000000	220000000	9200000	10000000	10000000	10000000	220000000	580000000	10000000	220000000	37000000	37000000	24000000	16000000	220000000	6800000	54000000	10000000	10000000	4.60889e+07
J3KQ32	2000000	2000000	14000000	3400000	2100000	2000000	2900000	2000000	2000000	2000000	2100000	2100000	3400000	3800000	3800000	3800000	3800000	1400000	3000000	1500000	1500000	1500000	1500000	1400000	22000000	5700000	9800000	9800000	1500000	6.07778e+06
J3KQE5	1700000	9400000	570000	320000	570000	1700000	1700000	760000	1700000	1500000	570000	570000	4700000	4700000	4700000	4700000	4700000	2000000	1100000	2600000	2600000	2600000	2600000	2600000	1300000	2100000	2100000	2100000	3800000	2.42222e+06
J3KRL2	120000000	66000000	52000000	39000000	51000000	74000000	66000000	74000000	120000000	74000000	22000000	74000000	25000000	25000000	22000000	25000000	140000000	110000000	31000000	47000000	47000000	110000000	36000000	36000000	36000000	29000000	29000000	110000000	39000000	5.24444e+07
J3KRP2	120000000	55000000	26000000	25000000	41000000	44000000	55000000	44000000	34000000	44000000	37000000	51000000	23000000	23000000	23000000	23000000	42000000	16000000	42000000	100000000	78000000	42000000	78000000	78000000	110000000	24000000	100000000	62000000	7700000	6.44111e+07
J3KSJ3	120000000	59000000	36000000	110000000	48000000	79000000	110000000	83000000	67000000	53000000	63000000	73000000	73000000	720000	73000000	73000000	110000000	73000000	21000000	55000000	38000000	73000000	38000000	59000000	150000000	12000000	150000000	38000000	24000000	6.46667e+07
J3KTL2	1700000	7700000	830000	740000	830000	1700000	1700000	1700000	1700000	800000	830000	830000	930000	1500000	1500000	1500000	1500000	1600000	430000	4700000	4700000	4700000	4700000	1700000	1700000	1900000	1900000	3600000	4200000	3.23333e+06
J3QKN0	120000000	9500000	67000000	2900000	31000000	120000000	11000000	16000000	61000000	61000000	31000000	4000000	690000	690000	690000	690000	14000000	690000	14000000	14000000	2900000	14000000	2900000	2600000	36000000	64000000	64000000	36000000	340000000	6.24889e+07
J3QKP5	120000000	130000000	77000000	100000000	42000000	96000000	120000000	83000000	110000000	72000000	61000000	94000000	3000000	3100000	3100000	3100000	100000000	71000000	3100000	3100000	52000000	440000000	6100000	46000000	1500000000	15000000	64000000	2000000	2000000	2.36344e+08
J3QL01	120000000	73000000	43000000	90000000	37000000	78000000	73000000	47000000	100000000	19000000	37000000	54000000	54000000	54000000	54000000	54000000	37000000	37000000	20000000	32000000	84000000	54000000	84000000	84000000	9800000	9200000	5500000	160000000	60000000	6.11667e+07
J3QL15	120000000	39000000	76000000	29000000	65000000	210000000	43000000	46000000	130000000	15000000	12000000	38000000	38000000	38000000	38000000	38000000	39000000	40000000	7800000	39000000	31000000	38000000	31000000	70000000	26000000	51000000	51000000	120000000	80000000	5.53333e+07
J3QQV0	120000000	21000000	50000000	33000000	68000000	70000000	47000000	42000000	130000000	50000000	44000000	67000000	67000000	67000000	67000000	67000000	44000000	24000000	6100000	210000000	37000000	67000000	37000000	9200000	9200000	6900000	63000000	41000000	450000000	8.00333e+07
J3QQV2	120000000	83000000	71000000	79000000	39000000	100000000	97000000	49000000	80000000	34000000	33000000	53000000	53000000	53000000	53000000	53000000	33000000	61000000	11000000	100000000	38000000	53000000	38000000	9200000	130000000	24000000	17000000	29000000	67000000	4.50222e+07
J3QQX2	900000	5000000	930000	2700000	930000	900000	900000	2200000	900000	900000	930000	930000	930000	5700000	3700000	3700000	3700000	5900000	590000	1700000	1700000	1700000	1700000	40000000	2400000	1000000	5000000	5000000	3800000	6.92222e+06
J3QRY4	120000000	48000000	88000000	5500000	44000000	120000000	15000000	48000000	28000000	5500000	44000000	5500000	5500000	5500000	5500000	5500000	5500000	7800000	7600000	45000000	5500000	5500000	22000000	5500000	12000000	64000000	64000000	2400000	50000000	2.56556e+07
J3QS19	120000000	39000000	76000000	29000000	65000000	210000000	43000000	46000000	130000000	15000000	12000000	38000000	38000000	38000000	38000000	38000000	39000000	40000000	7800000	45000000	62000000	38000000	62000000	62000000	26000000	51000000	51000000	730000000	1500000000	2.86889e+08
J3QS69	120000000	16000000	60000000	13000000	30000000	25000000	17000000	10000000	13000000	9200000	11000000	29000000	29000000	29000000	29000000	29000000	36000000	1200000000	39000000	41000000	49000000	29000000	94000000	49000000	100000000	110000000	110000000	40000000	1900000000	2.75667e+08
J7FRP4	120000000	31000000	28000000	94000000	19000000	42000000	31000000	9800000	55000000	55000000	19000000	62000000	62000000	62000000	62000000	62000000	14000000	9800000	12000000	14000000	22000000	62000000	62000000	22000000	2400000	2400000	2400000	7600000	7600000	2.11556e+07
J9SM79	120000000	83000000	71000000	79000000	39000000	100000000	97000000	49000000	80000000	34000000	33000000	53000000	53000000	53000000	53000000	53000000	33000000	61000000	11000000	27000000	60000000	53000000	60000000	60000000	130000000	29000000	9800000	54000000	88000000	6.04222e+07
K4DI93	120000000	75000000	67000000	95000000	33000000	230000000	200000000	170000000	77000000	46000000	51000000	220000000	9200000	11000000	11000000	11000000	220000000	670000000	11000000	220000000	39000000	39000000	12000000	52000000	240000000	110000000	110000000	11000000	11000000	6.93333e+07
K7EIJ8	120000000	14000000	26000000	37000000	31000000	38000000	12000000	17000000	51000000	51000000	31000000	83000000	16000000	16000000	16000000	16000000	13000000	17000000	12000000	14000000	45000000	45000000	45000000	45000000	21000000	29000000	33000000	26000000	92000000	4.23333e+07
K7EIK7	1700000	1700000	5500000	1200000	5500000	3800000	1200000	3800000	3800000	3800000	5500000	440000	440000	440000	440000	440000	440000	3900000	3900000	780000	780000	780000	780000	1200000	1200000	4200000	4200000	2100000	20000000	3.91556e+06
K7EJE6	120000000	46000000	76000000	35000000	65000000	200000000	48000000	50000000	110000000	17000000	12000000	39000000	39000000	39000000	39000000	39000000	46000000	29000000	3100000	36000000	19000000	39000000	1200000000	19000000	80000000	19000000	100000000	76000000	55000000	1.78556e+08
K7EJR3	120000000	49000000	42000000	130000000	33000000	110000000	110000000	77000000	140000000	79000000	54000000	140000000	570000	1400000	1400000	570000	130000000	570000	130000000	39000000	47000000	130000000	3100000	62000000	110000000	2000000000	2000000000	29000000	110000000	4.99011e+08
K7EKP8	13000000	70000000	62000000	62000000	18000000	7900000	18000000	18000000	62000000	62000000	18000000	7600000	43000000	45000000	45000000	45000000	69000000	69000000	45000000	69000000	62000000	110000000	62000000	62000000	87000000	19000000	18000000	2000000000	440000000	3.17778e+08
K7EKQ2	13000000	49000000	690000	690000	6100000	690000	15000000	690000	22000000	690000	6100000	690000	1500000	1500000	50000000	1500000	50000000	130000000	4300000	17000000	810000	810000	1200000000	810000	16000000	240000000	240000000	810000	240000000	2.15471e+08
K7EL99	13000000	70000000	16000000	16000000	1700000	2600000	1700000	1700000	14000000	16000000	17000000	30000000	17000000	18000000	110000000	8100000	110000000	110000000	8100000	8100000	16000000	16000000	110000000	16000000	110000000	62000000	17000000	26000000	92000000	5.16667e+07
K7EM57	13000000	2000000000	13000000	13000000	110000000	3000000	3100000	3100000	16000000	730000000	8100000	13000000	18000000	19000000	1200000000	15000000	1200000000	1200000000	15000000	2400000	1500000	1500000	1500000	24000000	25000000	12000000	25000000	1500000	12000000	1.15556e+07
K7EM73	13000000	50000000	62000000	62000000	18000000	7900000	18000000	18000000	62000000	62000000	18000000	7600000	43000000	45000000	45000000	45000000	68000000	26000000	45000000	69000000	62000000	110000000	62000000	62000000	86000000	19000000	18000000	2000000000	29000000	272000000
K7EM90	13000000	11000000	6900000	12000000	6300000	21000000	7600000	4000000	15000000	5800000	6000000	9200000	9200000	9200000	9200000	9200000	9200000	11000000	11000000	62000000	36000000	9200000	36000000	48000000	100000000	63000000	46000000	39000000	340000000	7.96889e+07
K7EMK8	13000000	57000000	44000000	71000000	28000000	48000000	57000000	31000000	54000000	33000000	19000000	66000000	66000000	66000000	66000000	66000000	19000000	21000000	19000000	210000000	110000000	19000000	110000000	110000000	110000000	110000000	110000000	34000000	76000000	8.76667e+07
K7EN20	13000000	210000000	63000000	63000000	18000000	7900000	18000000	18000000	63000000	63000000	18000000	7600000	43000000	45000000	45000000	45000000	70000000	70000000	45000000	72000000	64000000	730000000	110000000	64000000	88000000	46000000	19000000	62000000	1200000	1.31578e+08
K7ENG2	130000000	48000000	36000000	84000000	24000000	64000000	51000000	43000000	81000000	39000000	60000000	64000000	64000000	64000000	64000000	64000000	60000000	36000000	22000000	25000000	39000000	64000000	39000000	48000000	100000000	67000000	67000000	63000000	3000000	5.44444e+07
K7ENH2	130000000	22000000	65000000	43000000	77000000	150000000	140000000	61000000	140000000	69000000	33000000	95000000	6300000	7500000	7500000	7500000	43000000	280000000	7500000	7500000	51000000	2000000000	9000000	80000000	80000000	1500000000	1500000000	11000000	1500000000	7.47889e+08
K7ENJ0	130000000	55000000	74000000	43000000	52000000	110000000	50000000	53000000	120000000	28000000	39000000	54000000	54000000	54000000	54000000	54000000	39000000	36000000	25000000	52000000	37500000	54000000	37500000	46000000	54000000	88000000	88000000	330000000	430000000	1.29444e+08
K7ENT6	1600000	1600000	1400000	2400000	1400000	1600000	810000	1600000	1600000	1600000	1400000	1400000	860000	860000	860000	860000	860000	860000	1200000	1900000	1900000	1900000	1900000	2500000	960000	1100000	2100000	7200000	2400000	2440000
K7ENX2	130000000	10000000	82000000	57000000	31000000	96000000	37000000	17000000	57000000	57000000	31000000	57000000	17000000	17000000	17000000	17000000	67000000	67000000	17000000	67000000	57000000	1200000000	98000000	57000000	53000000	81000000	81000000	1300000000	81000000	3.34222e+08
K7EP06	130000000	44000000	21000000	6100000	43000000	6100000	44000000	6100000	83000000	6100000	17000000	38000000	65000000	65000000	65000000	65000000	17000000	44000000	5800000	25000000	6100000	6100000	83000000	6100000	30000000	63000000	63000000	12000000	50000000	3.54778e+07
K7EQD6	130000000	62000000	41000000	82000000	72000000	72000000	62000000	72000000	88000000	72000000	72000000	66000000	34000000	34000000	110000000	34000000	1200000000	36000000	180000000	45000000	29000000	29000000	29000000	39000000	41000000	94000000	5500000	39000000	210000000	5.72778e+07
K7EQZ7	130000000	870000000	52000000	200000000	850000000	230000000	240000000	850000000	110000000	920000000	660000000	200000000	11000000	11000000	11000000	11000000	2400000	850000000	100000000	2400000	15000000	15000000	15000000	1200000000	2400000	10000000	1200000	1200000000	10000000	2.74289e+08
K7ER27	130000000	60000000	26000000	69000000	27000000	110000000	60000000	32000000	75000000	19000000	27000000	48000000	48000000	48000000	48000000	48000000	27000000	22000000	27000000	8600000	47000000	27000000	47000000	21000000	120000000	120000000	120000000	80000000	730000000	1.45778e+08
K7ERG3	130000000	80000000	72000000	73000000	55000000	100000000	76000000	54000000	85000000	43000000	61000000	58000000	58000000	58000000	58000000	58000000	61000000	16000000	61000000	61000000	39000000	61000000	46000000	100000000	1500000000	41000000	41000000	2400000	1900000000	4.14489e+08
K7ERZ3	130000000	80000000	72000000	73000000	55000000	100000000	76000000	54000000	85000000	43000000	61000000	58000000	58000000	58000000	58000000	58000000	61000000	18000000	61000000	18000000	24000000	61000000	25000000	22000000	22000000	13000000	5200000	22000000	40000000	2.60222e+07
K7ES11	130000000	11000000	140000000	140000000	83000000	15000000	36000000	36000000	140000000	140000000	83000000	140000000	140000000	140000000	140000000	140000000	14000000	36000000	7600000	14000000	12000000	140000000	88000000	12000000	130000000	150000000	150000000	12000000	150000000	9.37778e+07
K7ESA0	130000000	870000000	52000000	200000000	850000000	230000000	240000000	850000000	110000000	920000000	660000000	200000000	11000000	11000000	11000000	11000000	2400000	850000000	14000000	3200000	88000000	140000000	15000000	77000000	690000	20000000	1200000	24000000	20000000	4.28767e+07
K7ESC1	130000000	90000000	99000000	59000000	92000000	180000000	89000000	56000000	120000000	43000000	29000000	62000000	62000000	62000000	62000000	62000000	29000000	14000000	29000000	83000000	46000000	29000000	24000000	24000000	1500000000	40000000	40000000	77000000	6900000	1.98544e+08
K7ESE5	130000000	45000000	24000000	59000000	22000000	59000000	12000000	59000000	54000000	59000000	34000000	61000000	65000000	65000000	81000000	65000000	34000000	21000000	34000000	41000000	59000000	34000000	1500000000	59000000	59000000	45000000	36000000	9800000	9800000	2.01289e+08
K9MRS9	130000000	27000000	42000000	42000000	70000000	88000000	110000000	50000000	110000000	62000000	32000000	92000000	92000000	1200000	92000000	92000000	42000000	92000000	11000000	25000000	63000000	92000000	63000000	63000000	150000000	45000000	45000000	110000000	24000000	7.27778e+07
K9MS24	130000000	33000000	54000000	39000000	98000000	97000000	120000000	57000000	150000000	52000000	34000000	76000000	3000000	3500000	3500000	3500000	39000000	27000000	3500000	3500000	1500000000	440000000	6100000	80000000	120000000	54000000	54000000	110000000	17000000	2.64567e+08
L0L6C1	130000000	45000000	54000000	130000000	31000000	110000000	100000000	54000000	130000000	47000000	51000000	120000000	120000000	120000000	120000000	120000000	130000000	72000000	61000000	45000000	83000000	120000000	83000000	83000000	500000000	24000000	3000000	83000000	100000000	1.19889e+08
L0R849	590000	960000	1300000	13000000	1300000	4900000	39000000	4900000	4900000	4900000	2300000	17000000	17000000	17000000	17000000	17000000	17000000	17000000	17000000	25000000	25000000	25000000	25000000	25000000	25000000	25000000	2200000	2200000	7100000	1.79444e+07
M0QXF9	1900000	1900000	4900000	720000	1300000	1900000	710000	1900000	1900000	1900000	1300000	5000000	5000000	5000000	1000000	1000000	450000	10000000	2500000	2500000	2500000	2500000	2500000	1200000	1200000	2100000	2100000	7200000	7200000	3.16667e+06
M0QY97	130000000	48000000	36000000	84000000	24000000	64000000	51000000	43000000	81000000	39000000	60000000	64000000	64000000	64000000	64000000	64000000	60000000	36000000	1900000	25000000	32000000	64000000	32000000	17000000	9300000	9300000	9300000	24000000	80000000	3.07667e+07
M0QYI6	130000000	80000000	72000000	73000000	55000000	100000000	76000000	54000000	85000000	43000000	61000000	58000000	58000000	58000000	58000000	58000000	61000000	29000000	77000000	210000000	19000000	58000000	39000000	9300000	9300000	9300000	33000000	11000000	11000000	22100000
M0QYQ7	130000000	91000000	47000000	45000000	30000000	120000000	74000000	56000000	79000000	45000000	49000000	64000000	64000000	64000000	64000000	64000000	49000000	22000000	49000000	24000000	49000000	49000000	49000000	2000000000	2000000000	25000000	25000000	50000000	69000000	4.79556e+08
M0QYQ9	130000000	22000000	65000000	43000000	77000000	150000000	140000000	61000000	140000000	69000000	33000000	95000000	6400000	7500000	7500000	7500000	43000000	50000000	7500000	7500000	46000000	100000000	9000000	43000000	64000000	37000000	37000000	7500000	62000000	4.50556e+07
M0QYR1	130000000	47000000	260000000	260000000	150000000	81000000	14000000	81000000	1400000000	81000000	150000000	260000000	2400000	2400000	2550000	2400000	20000000	20000000	20000000	33000000	19000000	20000000	210000000	47000000	47000000	67000000	67000000	65000000	5200000	60800000
M0QZS6	130000000	180000000	150000000	100000000	72000000	120000000	130000000	280000000	97000000	120000000	190000000	110000000	5500000	6200000	6200000	6200000	100000000	75000000	6200000	6200000	49000000	1200000000	7900000	120000000	120000000	78000000	78000000	6200000	78000000	1.93011e+08
M0R055	20000000	1700000	72000000	72000000	20000000	9150000	20000000	20000000	72000000	72000000	20000000	72000000	48000000	50000000	50000000	50000000	87000000	27000000	50000000	87000000	72000000	560000000	72000000	72000000	110000000	74000000	21000000	3500000	74000000	1.17611e+08
M0R0F0	20000000	2200000	72000000	72000000	20000000	9200000	20000000	20000000	72000000	72000000	20000000	72000000	49000000	50000000	50000000	50000000	88000000	87000000	50000000	88000000	74000000	100000000	74000000	74000000	120000000	75000000	21000000	340000000	75000000	1.05889e+08
M0R0I5	20000000	1200000	69000000	69000000	20000000	9000000	20000000	20000000	69000000	69000000	20000000	69000000	46000000	48000000	48000000	48000000	80000000	80000000	48000000	80000000	69000000	24000000	76000000	69000000	99000000	70000000	20000000	67000000	70000000	6.26667e+07
M0R0T1	20000000	1200000000	28000000	28000000	11000000	5500000	11000000	11000000	28000000	28000000	11000000	28000000	27000000	29000000	29000000	29000000	31000000	31000000	29000000	31000000	28000000	28000000	28000000	28000000	700000	28000000	11000000	28000000	28000000	2.30778e+07
M0R0V2	20000000	53000000	3100000	3100000	3100000	3100000	16000000	3100000	16000000	3100000	3100000	3100000	21000000	21000000	22000000	21000000	34000000	120000000	14000000	25000000	4300000	4300000	50000000	4300000	170000000	21000000	59000000	110000000	21000000	4.93222e+07
M0R140	20000000	6100000	90000000	90000000	25000000	12000000	25000000	25000000	90000000	90000000	25000000	90000000	58500000	60000000	60000000	60000000	110000000	120000000	60000000	120000000	91000000	1100000000	80000000	91000000	140000000	99000000	26000000	1200000000	99000000	3.25111e+08
M0R1V7	20000000	6100000	90000000	90000000	25000000	12000000	25000000	25000000	90000000	90000000	25000000	90000000	59000000	60000000	60000000	60000000	120000000	120000000	60000000	120000000	92000000	440000000	76000000	92000000	140000000	99000000	26000000	69000000	99000000	1.25889e+08
M0R1W6	20000000	210000000	64000000	64000000	18000000	8000000	18000000	18000000	64000000	64000000	18000000	64000000	43000000	45000000	45000000	45000000	71000000	71000000	45000000	72000000	64000000	2300000	30000000	64000000	88000000	67000000	19000000	3500000	67000000	4.49778e+07
M1VPF4	20000000	54000000	2400000	2400000	2400000	2400000	17000000	2400000	15000000	2400000	2400000	2400000	22000000	22000000	22000000	22000000	35000000	34000000	160000000	39000000	3000000	3000000	44000000	3000000	44000000	20000000	6100000	3000000	20000000	1.62333e+07
M1VPF9	20000000	15000000	180000000	180000000	45000000	18000000	45000000	45000000	180000000	180000000	45000000	180000000	180000000	180000000	180000000	180000000	220000000	3000000	11000000	220000000	180000000	180000000	19000000	180000000	690000	190000000	46000000	39000000	190000000	1.13854e+08
M4VR43	20000000	55000000	20000000	20000000	20000000	20000000	17000000	20000000	73000000	20000000	20000000	20000000	22000000	22000000	22000000	22000000	35000000	31000000	130000000	8600000	21000000	21000000	54000000	21000000	54000000	21000000	21000000	35000000	21000000	2.98889e+07
O00148	20000000	3000000	76000000	76000000	21000000	9800000	21000000	21000000	76000000	76000000	21000000	76000000	50000000	53000000	53000000	53000000	90000000	89000000	53000000	90000000	77000000	110000000	77000000	77000000	28000000	82000000	23000000	45000000	82000000	6.67778e+07
O00170	21000000	1300000	69000000	69000000	20000000	9000000	20000000	20000000	69000000	69000000	20000000	69000000	47000000	49000000	49000000	49000000	80000000	81000000	49000000	82000000	69000000	730000000	67000000	69000000	11000000	72000000	20000000	64000000	72000000	1.30444e+08
O00299	570000	13000000	1700000	890000	4300000	570000	1400000	1100000	890000	890000	4300000	1700000	950000	950000	950000	950000	950000	7300000	7300000	2400000	2400000	2400000	2400000	2400000	1100000	2100000	2100000	2100000	3500000	2.27778e+06
O00442	21000000	55000000	21000000	21000000	21000000	21000000	17000000	21000000	77000000	21000000	21000000	21000000	22000000	22000000	23000000	22000000	13000000	35000000	170000000	28000000	21000000	21000000	30000000	21000000	30000000	21000000	22000000	38000000	21000000	25000000
O00625	470000	470000	1500000	1500000	39000000	470000	1400000	470000	470000	470000	39000000	4900000	1100000	1000000	1000000	1000000	1000000	10000000	3100000	3100000	3100000	3100000	3100000	970000	1100000	1200000	1200000	1200000	1200000	1.79667e+06
O00743	140000000	62000000	42000000	90000000	20000000	72000000	62000000	72000000	120000000	72000000	20000000	62000000	34000000	34000000	25000000	34000000	40000000	62000000	21000000	72000000	1200000000	1100000000	1200000000	1200000000	140000000	80000000	80000000	84000000	210000000	5.88222e+08
O00764	480000	480000	2300000	4200000	2300000	480000	3900000	480000	480000	480000	2300000	2300000	1000000	9800000	9800000	9800000	9800000	9800000	2500000	1400000	1400000	1400000	1400000	21000000	3700000	1300000	4400000	4400000	3500000	4.72222e+06
O04529	2100000	2100000	2200000	2900000	2200000	2100000	5400000	2100000	2100000	2100000	2200000	2400000	2400000	2400000	2400000	2400000	2400000	3000000	980000	2400000	590000	590000	590000	590000	590000	550000	2700000	820000	820000	871111
O14543	1395000	2700000	12600000	18000000	12600000	1395000	1395000	6450000	21000000	21000000	12600000	4650000	555000	5250000	5250000	900000	2550000	1140000	21000000	21000000	393000	393000	393000	393000	393000	2000000	2000000	7333000	513000	1.53456e+06
O14602	3100000	3100000	740000	1700000	740000	3100000	3100000	1700000	3100000	1200000	740000	1100000	3700000	4900000	4900000	4900000	4900000	5100000	2900000	2900000	2900000	2900000	2900000	2900000	1200000	7200000	7200000	7200000	7200000	4.62222e+06
O14617	140000000	10000000	94000000	39000000	50000000	100000000	37000000	16000000	39000000	39000000	50000000	39000000	17000000	17000000	17000000	17000000	53000000	2900000	17000000	53000000	39000000	39000000	39000000	39000000	67000000	14000000	69000000	69000000	14000000	4.32222e+07
O14732	6700000	910000	1500000	1100000	6300000	6700000	6700000	6700000	6700000	1100000	6300000	6300000	5000000	5100000	5100000	5100000	5100000	7200000	2200000	2200000	2200000	2200000	2200000	2200000	1100000	6100000	6100000	2100000	2100000	2.92222e+06
O14746	140000000	130000000	78000000	77000000	100000000	150000000	130000000	72000000	110000000	63000000	94000000	130000000	6100000	6400000	6400000	6400000	77000000	63000000	6400000	6400000	100000000	100000000	8100000	78000000	29000000	51000000	51000000	6400000	51000000	5.27222e+07
O14777	140000000	7000000	18000000	27000000	40000000	59000000	35000000	11000000	82000000	19000000	5700000	69000000	69000000	69000000	69000000	69000000	5700000	23000000	6500000	110000000	78000000	69000000	78000000	78000000	120000000	24000000	160000000	24000000	51000000	7.57778e+07
O14793	150000000	26000000	150000000	150000000	150000000	150000000	26000000	150000000	150000000	150000000	150000000	150000000	26000000	26000000	34000000	26000000	21000000	21000000	21000000	29000000	150000000	21000000	41000000	150000000	150000000	20000000	45000000	45000000	20000000	7.13333e+07
O14830	140000000	39000000	33000000	95000000	48000000	120000000	89000000	66000000	53000000	62000000	42000000	110000000	110000000	110000000	110000000	110000000	95000000	83000000	19000000	39000000	25000000	110000000	25000000	110000000	24000000	36000000	36000000	730000000	25000000	1.24556e+08
O14929	140000000	33000000	44000000	57000000	55000000	79000000	54000000	58000000	65000000	52000000	41000000	82000000	82000000	82000000	82000000	82000000	41000000	81000000	130000000	25000000	40000000	82000000	40000000	100000000	160000000	24000000	3000000	100000000	24000000	6.36667e+07
O14942	140000000	61000000	51000000	100000000	41000000	56000000	81000000	100000000	98000000	92000000	76000000	72000000	72000000	72000000	72000000	72000000	76000000	72000000	13000000	36000000	54000000	72000000	54000000	54000000	140000000	92000000	92000000	65000000	45000000	7.42222e+07
O14943	140000000	84000000	36000000	110000000	64000000	100000000	68000000	110000000	80000000	71000000	91000000	100000000	100000000	100000000	100000000	100000000	110000000	61000000	970000000	84000000	21000000	100000000	21000000	21000000	41000000	88000000	88000000	61000000	22000000	5.14444e+07
O14967	140000000	67000000	32000000	59000000	26000000	68000000	67000000	68000000	80000000	68000000	19000000	120000000	22000000	22000000	3100000	22000000	34000000	33000000	140000000	35000000	55000000	1100000000	55000000	55000000	55000000	55000000	55000000	34000000	120000000	176000000
O14992	140000000	130000000	78000000	77000000	100000000	170000000	110000000	72000000	110000000	63000000	94000000	130000000	1700000	2900000	2900000	1700000	77000000	1700000	77000000	37000000	5000000	77000000	5000000	88000000	19000000	94000000	94000000	1200000	1200000	4.27111e+07
O15042	140000000	18000000	25000000	14000000	75000000	46000000	57000000	30000000	140000000	36000000	22000000	43000000	43000000	43000000	43000000	43000000	22000000	18000000	22000000	43000000	55000000	22000000	47000000	9800000	110000000	2000000000	2000000000	29000000	110000000	4.86978e+08
O15111	140000000	16000000	26000000	100000000	26000000	61000000	57000000	18000000	75000000	19000000	20000000	100000000	100000000	100000000	100000000	100000000	100000000	1300000	570000000	16000000	45000000	100000000	45000000	22000000	45000000	45000000	45000000	36000000	10000000	4.36667e+07
O15144	1600000	17000000	980000	1700000	980000	1600000	9200000	600000	1600000	1600000	1300000	1300000	5500000	5500000	5500000	5500000	5500000	3800000	840000	4700000	4700000	4700000	4700000	860000	860000	3000000	3000000	3000000	2900000	3080000
O15173	140000000	15000000	36000000	61000000	15000000	83000000	49000000	34000000	72000000	23000000	24000000	97000000	97000000	97000000	97000000	97000000	61000000	100000000	91000000	91000000	84000000	97000000	36000000	78000000	25000000	47000000	47000000	20000000	52000000	54000000
O15205	5250000	5250000	58500000	45000000	58500000	5250000	5250000	5250000	5250000	6150000	58500000	58500000	58500000	24000000	18000000	18000000	18000000	18000000	18000000	4050000	190000	193000	193000	193000	193000	1200000	1200000	473000	470000	478333
O15259	140000000	79000000	71000000	55000000	39000000	140000000	70000000	48000000	89000000	40000000	36000000	66000000	66000000	66000000	66000000	66000000	36000000	76000000	7800000	38000000	25000000	66000000	25000000	52000000	150000000	46000000	54000000	39000000	430000000	9.85556e+07
O15302	140000000	42000000	35000000	22000000	29000000	61000000	35000000	18000000	41000000	14000000	24000000	30000000	30000000	30000000	30000000	30000000	37000000	35000000	29000000	1200000000	43000000	30000000	120000000	120000000	41000000	67000000	67000000	88000000	1900000000	2.75111e+08
O15381	140000000	22000000	34000000	13000000	85000000	97000000	110000000	36000000	180000000	50000000	28000000	80000000	80000000	1300000	80000000	80000000	13000000	80000000	14000000	53000000	14000000	80000000	14000000	110000000	36000000	17000000	9300000	110000000	110000000	5.55889e+07
O43143	140000000	82000000	120000000	120000000	41000000	84000000	77000000	84000000	80000000	84000000	41000000	93000000	25000000	25000000	34000000	25000000	38000000	38000000	46000000	47000000	24000000	24000000	63000000	24000000	1900000000	94000000	94000000	120000000	16000000	2.62111e+08
O43497	140000000	78000000	21000000	23000000	80000000	64000000	78000000	18000000	160000000	30000000	3800000	51000000	51000000	51000000	51000000	51000000	3800000	18000000	3800000	73000000	41000000	3800000	25000000	24000000	29000000	62000000	62000000	730000000	1900000000	3.19644e+08
O43592	140000000	30000000	53000000	30000000	42000000	62000000	25000000	29000000	49000000	11000000	22000000	33000000	33000000	33000000	33000000	33000000	25000000	38000000	36000000	25000000	17000000	9300000	39000000	64000000	64000000	36000000	45000000	36000000	330000000	7.11444e+07
O43684	820000	820000	3600000	930000	3600000	820000	850000	820000	820000	820000	3600000	3600000	16000000	9800000	9800000	9800000	9800000	1500000	1400000	1400000	1400000	1400000	1400000	2800000	450000	4400000	4400000	1200000	1200000	2.07222e+06
O43707	470000	470000	1400000	1700000	1000000	470000	1700000	470000	470000	470000	1000000	1000000	530000	530000	530000	530000	530000	530000	1300000	1300000	1000000	1000000	530000	530000	530000	530000	530000	530000	1300000	720000
O43776	140000000	51000000	75000000	39000000	48000000	100000000	83000000	55000000	49000000	31000000	46000000	50000000	50000000	50000000	50000000	50000000	46000000	44000000	690000	25000000	630000000	50000000	630000000	630000000	29000000	62000000	62000000	120000000	60000000	2.52556e+08
O43908	22000000	16000000	11000000	11000000	45000000	18000000	45000000	45000000	180000000	180000000	8400000	11000000	11000000	11000000	11000000	11000000	220000000	25000000	12000000	220000000	40000000	11000000	39000000	41000000	8300000	16000000	3100000	29000000	16000000	22600000
O60249	140000000	300000000	67000000	200000000	39000000	130000000	290000000	160000000	170000000	130000000	210000000	210000000	11000000	12000000	12000000	12000000	210000000	19000000	19000000	210000000	52000000	19000000	52000000	54000000	210000000	18000000	100000000	19000000	19000000	6.03333e+07
O60250	140000000	300000000	67000000	200000000	39000000	130000000	290000000	160000000	170000000	130000000	210000000	210000000	11000000	12000000	12000000	12000000	210000000	22000000	22000000	210000000	1500000000	22000000	41000000	55000000	250000000	88000000	88000000	22000000	22000000	232000000
O60282	140000000	15000000	35000000	56000000	15000000	79000000	39000000	24000000	72000000	17000000	15000000	93000000	93000000	93000000	93000000	93000000	56000000	51000000	32000000	32000000	1200000000	93000000	730000000	110000000	110000000	76000000	76000000	65000000	22000000	2.75778e+08
O60299	140000000	41000000	63000000	29000000	52000000	99000000	43000000	99000000	49000000	99000000	52000000	34000000	6100000	6100000	54000000	6100000	54000000	5800000	7800000	32000000	11000000	11000000	11000000	120000000	21000000	28000000	32000000	560000000	730000000	1.69333e+08
O60502	140000000	77000000	82000000	39000000	72000000	140000000	55000000	48000000	87000000	32000000	35000000	58000000	58000000	58000000	58000000	58000000	35000000	5200000	35000000	40000000	41000000	35000000	110000000	41000000	41000000	41000000	41000000	19000000	120000000	5.43333e+07
O60506	590000	2600000	2000000	690000	2000000	2900000	5800000	2900000	2900000	2900000	2000000	1900000	1900000	1900000	1900000	1900000	1900000	1900000	2300000	1400000	1400000	1400000	1400000	1400000	2600000	2100000	2100000	2100000	2000000	1.83333e+06
O60518	140000000	41000000	60000000	130000000	63000000	120000000	100000000	54000000	110000000	48000000	48000000	100000000	100000000	100000000	100000000	100000000	130000000	120000000	430000000	41000000	45000000	100000000	45000000	15000000	120000000	64000000	64000000	28000000	100000000	6.45556e+07
O60701	140000000	44000000	17000000	60000000	37000000	30000000	59000000	52000000	64000000	23000000	22000000	60000000	60000000	60000000	60000000	60000000	22000000	39000000	6600000	72000000	17000000	9300000	17000000	16000000	31000000	17000000	9300000	16000000	16000000	1.65111e+07
O60812	140000000	67000000	33000000	30000000	51000000	48000000	67000000	48000000	89000000	48000000	51000000	62000000	9000000	9000000	22000000	9000000	22000000	11000000	11000000	72000000	15000000	15000000	15000000	15000000	15000000	18000000	33000000	51000000	730000000	1.00778e+08
O60832	3000000	3000000	1300000	1000000	1300000	3000000	1700000	3000000	3000000	18000000	7500000	3300000	2500000	6000000	6000000	6000000	6000000	14000000	18000000	18000000	18000000	18000000	18000000	1000000	910000	3000000	3000000	3000000	3000000	7.54556e+06
O60869	140000000	18000000	25000000	14000000	75000000	46000000	57000000	30000000	140000000	36000000	22000000	43000000	43000000	43000000	43000000	43000000	22000000	18000000	22000000	56000000	16000000	22000000	25000000	5500000	110000000	24000000	930000000	54000000	62000000	1.38722e+08
O75063	1400000000	370000000	420000000	1000000000	410000000	1200000000	860000000	670000000	1100000000	550000000	530000000	1300000000	15000000	15000000	15000000	15000000	1300000000	670000000	670000000	1300000000	49000000	670000000	84000000	110000000	1500000000	13000000	100000000	670000000	1300000000	4.99556e+08
O75223	15000000	49000000	4800000	6600000	5400000	2550000	15000000	2550000	19000000	2550000	6200000	5800000	27000000	27000000	3100000	27000000	40000000	13000000	23000000	34000000	29000000	29000000	67000000	41000000	41000000	37000000	37000000	35000000	210000000	5.84444e+07
O75322	15000000	730000000	33000000	33000000	4400000	7500000	15000000	15000000	33000000	33000000	4400000	8900000	36000000	37500000	37500000	37500000	37000000	4650000	37500000	37500000	34000000	34000000	94000000	34000000	25000000	41000000	41000000	730000000	1300000000	2.59222e+08
O75367	730000	730000	5400000	6500000	5400000	730000	730000	730000	1500000	1500000	5400000	5400000	5000000	5100000	5100000	5100000	5100000	3900000	4100000	4100000	4100000	4100000	4100000	3100000	1200000	4200000	4200000	2100000	2100000	3.24444e+06
O75390	15000000	8600000	6600000	6600000	4800000	1200000	7500000	5000000	8500000	5100000	5000000	6800000	6800000	6800000	6800000	6800000	6800000	12000000	130000000	25000000	13000000	6800000	13000000	16000000	7600000	7600000	7600000	11000000	11000000	10400000
O75426	15000000	9800000	14000000	13000000	12000000	16000000	18000000	9200000	14000000	9300000	6900000	10000000	10000000	10000000	10000000	10000000	10000000	12000000	12000000	38000000	17000000	10000000	17000000	6900000	6900000	11000000	6900000	17000000	17000000	1.21889e+07
O75436	3000000	3000000	880000	2200000	1200000	3000000	1900000	3000000	3000000	3000000	1200000	720000	720000	720000	720000	720000	720000	1300000	810000	810000	810000	810000	810000	1200000	2600000	8200000	7400000	7400000	1900000	3.45889e+06
O75494	15000000	1200000000	28000000	28000000	5800000	5500000	11000000	11000000	28000000	28000000	5800000	9100000	27000000	29000000	29000000	29000000	30000000	29000000	29000000	31000000	28000000	28000000	110000000	28000000	34000000	64000000	64000000	34000000	18000000	4.53333e+07
O75629	1800000	6000000	3700000	990000	3700000	1800000	1800000	1800000	1800000	950000	3700000	1500000	1500000	2800000	2800000	2800000	2800000	2700000	2700000	420000	420000	420000	9100000	2100000	3300000	1500000	3000000	3000000	2200000	2.78222e+06
O75643	15000000	9800000	14000000	13000000	12000000	16000000	18000000	9200000	14000000	9300000	6900000	10000000	10000000	10000000	10000000	10000000	10000000	7600000	7600000	77000000	1200000000	10000000	1200000000	1200000000	51000000	32000000	3000000	1200000000	6800000	5.44756e+08
O75828	290000	7500000	850000	4300000	850000	290000	3000000	490000	290000	290000	420000	2200000	1700000	1200000	1200000	1200000	1200000	12000000	3200000	2100000	2100000	2100000	2100000	4200000	4200000	4400000	4400000	4400000	6300000	3800000
O75830	15000000	5000000	7400000	4000000	5800000	12000000	24000000	24000000	8200000	2600000	5800000	4200000	56000000	59000000	59000000	59000000	4200000	24000000	59000000	4200000	110000000	110000000	94000000	94000000	13000000	25000000	100000000	39000000	1200000	6.51333e+07
O75914	15000000	17000000	10000000	13000000	4900000	24000000	15000000	9300000	14000000	3300000	3300000	10000000	10000000	10000000	10000000	10000000	10000000	13000000	13000000	45000000	730000000	10000000	730000000	730000000	1200000000	730000000	730000000	7600000	7600000	5.41689e+08
O75944	15000000	1400000000	23000000	23000000	5800000	4500000	8000000	8000000	23000000	23000000	5800000	9100000	24000000	25000000	25000000	25000000	26000000	25000000	25000000	27000000	23000000	23000000	88000000	23000000	28000000	51000000	51000000	64000000	570000000	1.02333e+08
O75976	15000000	15000000	56000000	150000000	150000000	110000000	120000000	67000000	1400000000	70000000	95000000	150000000	3100000	4500000	4500000	4500000	20000000	20000000	4500000	4500000	47000000	100000000	6400000	37000000	37000000	130000000	130000000	4500000	130000000	69100000
O76003	15000000	12000000	28000000	6300000	38000000	16000000	38000000	38000000	6300000	6300000	38000000	6300000	6300000	6300000	6300000	6300000	17000000	38000000	21000000	18000000	8700000	6300000	35000000	8700000	26000000	7900000	16000000	28000000	7900000	1.60556e+07
O76021	15000000	8600000	6600000	6600000	4800000	4500000	7500000	5000000	8500000	5100000	5000000	6800000	6800000	6800000	6800000	6800000	6800000	46000000	15000000	25000000	13000000	6800000	13000000	110000000	11000000	11000000	11000000	110000000	19000000	3.38667e+07
O94776	15000000	1500000000	23000000	23000000	8100000	4500000	8100000	8100000	23000000	23000000	8100000	23000000	24000000	25000000	25000000	25000000	27000000	27000000	25000000	27000000	23000000	23000000	98000000	23000000	29000000	24000000	9000000	23000000	24000000	3.06667e+07
O94808	15000000	9800000	14000000	13000000	12000000	16000000	18000000	9200000	14000000	9300000	6900000	10000000	10000000	10000000	10000000	10000000	10000000	11000000	11000000	52000000	62000000	10000000	62000000	62000000	24000000	41000000	41000000	62000000	440000000	8.93333e+07
O95202	150000000	47000000	67000000	37000000	60000000	110000000	47000000	40000000	110000000	37000000	39000000	64000000	64000000	64000000	64000000	64000000	39000000	63000000	12000000	16000000	37000000	64000000	43000000	37000000	140000000	18000000	51000000	6800000	92000000	5.43111e+07
O95263	150000000	47000000	67000000	37000000	60000000	110000000	47000000	40000000	110000000	37000000	39000000	64000000	64000000	64000000	64000000	64000000	39000000	34000000	170000000	59000000	37000000	64000000	1200000000	37000000	37000000	37000000	37000000	110000000	19000000	1.75333e+08
O95274	150000000	47000000	67000000	37000000	60000000	110000000	47000000	40000000	110000000	37000000	39000000	64000000	64000000	64000000	64000000	64000000	39000000	27000000	26000000	13000000	37000000	64000000	50000000	37000000	37000000	36000000	36000000	19000000	19000000	3.72222e+07
O95325	150000000	47000000	67000000	37000000	50000000	110000000	47000000	40000000	110000000	37000000	39000000	64000000	64000000	64000000	64000000	64000000	39000000	34000000	170000000	59000000	37000000	64000000	38000000	37000000	37000000	36000000	36000000	92000000	9700000	4.29667e+07
O95433	150000000	180000000	90000000	110000000	54000000	120000000	130000000	280000000	110000000	120000000	190000000	110000000	5900000	6300000	6300000	6300000	110000000	63000000	6300000	6300000	120000000	120000000	8000000	25000000	25000000	29000000	51000000	6300000	29000000	4.59222e+07
O95456	150000000	99000000	100000000	93000000	38000000	140000000	120000000	79000000	110000000	40000000	51000000	96000000	3500000	4900000	4900000	4900000	93000000	140000000	4900000	4900000	16000000	16000000	6400000	47000000	47000000	50000000	50000000	4900000	47000000	3.15889e+07
O95754	150000000	83000000	110000000	88000000	51000000	75000000	120000000	64000000	55000000	57000000	65000000	74000000	3000000	3100000	3100000	3100000	88000000	110000000	3100000	3100000	43000000	88000000	6100000	36000000	36000000	29000000	29000000	1700000	1700000	3.00556e+07
O95816	150000000	47000000	51000000	85000000	42000000	96000000	91000000	46000000	82000000	42000000	38000000	100000000	100000000	100000000	100000000	100000000	85000000	17000000	570000000	47000000	62000000	100000000	62000000	24000000	24000000	45000000	45000000	76000000	45000000	5.36667e+07
O95995	150000000	69000000	42000000	71000000	39000000	100000000	69000000	53000000	77000000	34000000	45000000	76000000	76000000	76000000	76000000	76000000	45000000	73000000	14000000	17000000	53000000	76000000	53000000	53000000	140000000	15000000	51000000	77000000	38000000	6.17778e+07
P00338	510000	66000000	20000000	700000	410000	510000	5700000	6400000	3800000	3800000	410000	410000	6300000	40000000	700000	700000	700000	10000000	2300000	3200000	3200000	3200000	3200000	9400000	9400000	9400000	20000000	20000000	20000000	1.08667e+07
P00352	890000	890000	1900000	2800000	1900000	2000000	2000000	2000000	2000000	2000000	1900000	1100000	1100000	1100000	370000	370000	370000	390000	390000	390000	390000	390000	390000	2200000	2200000	2900000	2900000	1200000	6500000	2.11889e+06
P00488	240000000	3100000	3100000	3100000	1200000	240000000	31000000	1200000	13000000	13000000	1200000	3100000	3100000	3100000	3100000	3100000	19000000	1200000	3000000	19000000	19000000	3100000	110000000	19000000	6500000	6500000	59000000	11000000	11000000	2.72333e+07
P00491	150000000	31000000	63000000	47000000	160000000	91000000	87000000	62000000	130000000	92000000	51000000	78000000	78000000	78000000	78000000	78000000	51000000	54000000	11000000	25000000	39000000	78000000	39000000	58000000	130000000	24000000	33000000	29000000	67000000	5.52222e+07
P00492	150000000	46000000	52000000	52000000	73000000	58000000	31000000	65000000	110000000	12000000	31000000	52000000	52000000	52000000	52000000	52000000	31000000	29000000	67000000	77000000	19000000	52000000	25000000	18000000	120000000	16000000	28000000	64000000	16000000	3.97778e+07
P00505	150000000	51000000	22000000	34000000	71000000	50000000	51000000	50000000	180000000	50000000	71000000	41000000	21000000	21000000	21000000	21000000	32000000	30000000	130000000	730000000	47000000	110000000	1200000000	47000000	17000000	9300000	11000000	41000000	450000000	214700000
P00558	150000000	47000000	110000000	59000000	64000000	170000000	55000000	39000000	91000000	32000000	33000000	57000000	57000000	57000000	57000000	57000000	33000000	23000000	33000000	1200000000	100000000	33000000	100000000	100000000	80000000	9600000	51000000	5200000	5200000	5.37778e+07
P00568	150000000	45000000	39000000	110000000	62000000	180000000	160000000	79000000	100000000	67000000	55000000	84000000	7700000	8300000	8300000	8300000	110000000	230000000	8300000	8300000	24000000	110000000	11000000	84000000	1500000000	19000000	120000000	8300000	8300000	209400000
P00739	6700000	6700000	510000	590000	510000	6700000	1800000	6700000	6700000	10000000	510000	510000	1300000	1900000	370000	370000	370000	1200000	1200000	1200000	1200000	1200000	1200000	4200000	1100000	1100000	3000000	3000000	2200000	2.02222e+06
P00747	150000000	98000000	35000000	110000000	160000000	110000000	98000000	110000000	230000000	110000000	160000000	110000000	27000000	27000000	7700000	27000000	39000000	40000000	57000000	23000000	120000000	1200000000	120000000	120000000	78000000	130000000	130000000	18000000	130000000	2.27333e+08
P00918	5800000	20000000	5500000	14000000	5500000	5800000	1200000	2600000	1700000	2700000	430000	3100000	610000	610000	610000	610000	610000	7900000	720000	2500000	2500000	2500000	2500000	1000000	910000	910000	1800000	1800000	1800000	1.74667e+06
P01024	110000000	290000000	6500000	1400000000	640000000	100000000	250000000	380000000	79000000	640000000	7100000	50000000	11000000	11000000	6500000	640000000	7100000	11000000	110000000	110000000	11000000	66000000	66000000	66000000	49000000	120000000	65000000	52000000	65000000	6.22222e+07
P01040	890000	890000	7700000	1800000	7700000	890000	890000	890000	18000000	18000000	7700000	7700000	2900000	460000	460000	460000	460000	1600000	1600000	920000	920000	920000	920000	1400000	1400000	1400000	3000000	3000000	3000000	1.77333e+06
P01583	23000000	6100000	5100000	5100000	3000000	7300000	6100000	6100000	6100000	7600000	3000000	3000000	3000000	2700000	12000000	12000000	12000000	12000000	12000000	2700000	450000	450000	450000	1200000	450000	450000	890000	820000	820000	664444
P01620	2900000	3200000	10000000	5000000	10000000	2900000	2900000	2900000	2900000	820000	10000000	10000000	1800000	1800000	1800000	1800000	1800000	1800000	830000	830000	830000	830000	830000	830000	4300000	890000	7400000	2900000	1400000	2.24556e+06
P02545	730000	2000000	540000	840000	700000	2400000	2400000	2900000	930000	2200000	700000	700000	13000000	13000000	13000000	13000000	13000000	2400000	16000000	1300000	1300000	1300000	1300000	1300000	2300000	7400000	3000000	3000000	27000000	5.32222e+06
P02647	77000000	11000000	130000000	130000000	36000000	15000000	36000000	36000000	130000000	130000000	36000000	130000000	130000000	130000000	130000000	130000000	150000000	160000000	13000000	160000000	140000000	130000000	88000000	140000000	7600000	140000000	37000000	26000000	140000000	9.42889e+07
P02743	290000	6300000	1000000	1900000	1000000	290000	290000	470000	290000	1000000	1000000	1000000	1400000	1400000	1400000	1400000	1400000	3000000	3000000	4700000	4700000	4700000	4700000	4700000	1100000	1100000	2100000	2100000	4100000	3.25556e+06
P02751	1000000000	5400000	5400000	5400000	1200000	1000000000	36000000	1200000	13000000	13000000	1200000	5400000	5400000	5400000	5400000	5400000	19000000	1200000	5400000	19000000	19000000	5400000	19000000	19000000	22000000	29000000	6100000	19000000	55000000	21500000
P02763	400000	400000	10000000	850000	650000	400000	800000	400000	400000	400000	650000	610000	610000	610000	610000	610000	610000	610000	1100000	1100000	650000	610000	610000	610000	610000	610000	610000	610000	1100000	668889
P02765	100000000	24000000	16000000	16000000	16000000	100000000	24000000	16000000	45000000	16000000	16000000	16000000	16000000	16000000	16000000	16000000	16000000	24000000	16000000	16000000	19000000	16000000	88000000	19000000	88000000	17000000	17000000	80000000	17000000	4.01111e+07
P02768	5800000	2800000	2600000	100000000	810000	390000000	8600000	450000	390000000	8400000	20000000	160000000	2000000	2000000	1800000	1800000	6000000	130000000	27000000	40000000	40000000	40000000	40000000	40000000	2400000	1000000	2200000	2200000	140000000	34200000
P02786	16000000	1200000000	20000000	20000000	17000000	7700000	17000000	17000000	20000000	20000000	17000000	13000000	39000000	41000000	41000000	41000000	29000000	29000000	41000000	31000000	20000000	20000000	67000000	20000000	33000000	64000000	800000	20000000	140000000	4.27556e+07
P02787	370000	370000	3100000	710000	3100000	2900000	2900000	2900000	2900000	6100000	340000	750000	3500000	2500000	2500000	2500000	2500000	3800000	3800000	1900000	1900000	1900000	1900000	3000000	1000000	500000	4200000	4200000	1800000	2.26667e+06
P02790	370000	370000	370000	7000000	370000	3900000	3900000	3900000	3900000	3900000	370000	370000	2300000	2300000	2300000	2300000	2300000	870000	870000	1900000	1900000	1900000	1900000	7400000	1500000	990000	2100000	7200000	2400000	3.03222e+06
P02792	16000000	25000000	9900000	17000000	5400000	24000000	3000000	17000000	61000000	17000000	3100000	17000000	120000000	120000000	130000000	120000000	17000000	68000000	230000000	25000000	72000000	100000000	72000000	72000000	530000000	150000000	150000000	72000000	150000000	152000000
P04040	370000	370000	1200000	1100000	420000	26000000	26000000	26000000	26000000	11000000	420000	400000	400000	400000	400000	400000	400000	3600000	2600000	4200000	4200000	4200000	4200000	4200000	890000	710000	2100000	2100000	15000000	4.17778e+06
P04075	16000000	11000000	4600000	12000000	5700000	14000000	11000000	4700000	15000000	5800000	8700000	9200000	9200000	9200000	9200000	9200000	9200000	11000000	11000000	28000000	210000000	9200000	210000000	9800000	9200000	9200000	17000000	24000000	80000000	6.42667e+07
P04083	16000000	50000000	9400000	9400000	9400000	9400000	15000000	9400000	27000000	9400000	4800000	4700000	3100000	3100000	3100000	3100000	3100000	6600000	12000000	62000000	9700000	9700000	8600000	9700000	13000000	24000000	690000	9700000	3000000	9.78778e+06
P04181	16000000	1200000000	11000000	11000000	12000000	24000000	21000000	12000000	17000000	17000000	8100000	16000000	16000000	16000000	16000000	16000000	26000000	25000000	67000000	27000000	140000000	16000000	62000000	140000000	30000000	64000000	8200000	33000000	120000000	6.81333e+07
P04183	16000000	630000000	15000000	15000000	21000000	6100000	11000000	11000000	15000000	15000000	21000000	15000000	29000000	30000000	30000000	30000000	24000000	23000000	30000000	26000000	19000000	19000000	100000000	19000000	28000000	23000000	64000000	38000000	23000000	37000000
P04406	16000000	50000000	3200000	37000000	33000000	510000	10000000	330000	37000000	37000000	33000000	37000000	37000000	37000000	37000000	37000000	13000000	330000	130000000	13000000	110000000	37000000	80000000	110000000	4900000	37000000	37000000	120000000	120000000	7.28778e+07
P05023	1500000	1500000	1600000	3100000	1600000	960000	960000	960000	960000	810000	1600000	1600000	2900000	2900000	2900000	2900000	2900000	6000000	6000000	4700000	4700000	4700000	4700000	1300000	1300000	3600000	3600000	6100000	4100000	3.78889e+06
P05089	990000	930000	4900000	2100000	4900000	990000	19000000	990000	990000	990000	4900000	4900000	26000000	3100000	3100000	3100000	3100000	7800000	7800000	1300000	1300000	1300000	1300000	4100000	2300000	3100000	4200000	2100000	6300000	2.88889e+06
P05090	3100000	2800000	13000000	4500000	13000000	3100000	3100000	3100000	3100000	1100000	13000000	850000	850000	850000	850000	850000	850000	1500000	3500000	1900000	1900000	1900000	9100000	2100000	3300000	1500000	2100000	2100000	10000000	3.77778e+06
P05091	370000	840000	1300000	1600000	1300000	4300000	1200000	4300000	4300000	4300000	1300000	1300000	1300000	1900000	1900000	1900000	1900000	2500000	4700000	4700000	4700000	4700000	4700000	4700000	1200000	380000	1200000	5200000	1400000	3.13111e+06
P05109	6700000	6700000	900000	590000	900000	6700000	6700000	6700000	2500000	2500000	900000	900000	920000	920000	920000	920000	920000	2000000	2000000	2000000	2000000	2000000	2000000	1200000	2600000	8200000	10000000	2500000	1800000	3.58889e+06
P05231	5100000	3000000	1900000	1900000	1400000	5100000	3000000	3000000	3000000	2700000	1400000	1400000	1400000	1400000	5100000	2600000	2600000	2600000	2600000	3500000	510000	510000	510000	510000	510000	3200000	3200000	2800000	370000	1.34667e+06
P05452	320000000	150000000	67000000	120000000	110000000	120000000	130000000	200000000	140000000	110000000	110000000	190000000	6000000	6300000	6300000	6300000	120000000	63000000	6300000	6300000	120000000	120000000	8000000	100000000	24000000	37000000	37000000	6300000	150000000	6.69222e+07
P05556	1200000	1200000	8300000	3200000	8300000	1200000	1200000	1200000	1200000	990000	7500000	3300000	2500000	6000000	6000000	6000000	6000000	14000000	18000000	18000000	18000000	18000000	18000000	1000000	910000	3000000	3000000	3000000	3000000	7.54556e+06
P06132	2900000	2900000	7300000	1800000	7300000	2900000	1700000	2900000	2900000	270000	790000	790000	790000	790000	1000000	1000000	1000000	1000000	1000000	1000000	1000000	1000000	1000000	1000000	1700000	1200000	2100000	2100000	870000	1330000
P06396	910000	910000	13000000	510000	13000000	910000	5500000	910000	910000	7900000	620000	9700000	9700000	2300000	2300000	2300000	2300000	15000000	610000	1400000	1400000	1400000	1400000	1400000	5900000	450000	4200000	2100000	19000000	4.13889e+06
P06733	590000	5800000	87000000	2300000	840000	24000000	200000000	1400000	1400000	430000	27000000	6000000	17000000	6500000	650000	650000	650000	23000000	7300000	6100000	6100000	6100000	6100000	7600000	11000000	21000000	140000000	140000000	140000000	53100000
P07305	820000	820000	720000	2500000	720000	820000	820000	1200000	4000000	4000000	720000	720000	720000	2500000	2500000	2500000	2500000	2500000	1500000	1900000	1900000	1900000	1900000	9800000	1000000	2100000	2100000	2100000	2300000	2.78889e+06
P07686	1700000	2800000	40000000	2900000	40000000	1700000	1700000	1700000	1700000	1700000	40000000	40000000	1800000	1800000	1800000	1800000	1800000	820000	1900000	1300000	1300000	1300000	1300000	35000000	8800000	2600000	5000000	5000000	3400000	7.07778e+06
P07737	770000	770000	12000000	230000	12000000	770000	770000	1200000	30000000	4100000	12000000	7400000	7400000	480000	480000	480000	480000	8800000	700000	1500000	1500000	1500000	1500000	1500000	2100000	2100000	2100000	2100000	11000000	2.82222e+06
P07741	2100000	1700000	2400000	40000000	1000000	3100000	3100000	1700000	1700000	1700000	1200000	1200000	1800000	2900000	1900000	600000	2100000	2100000	2100000	1800000	1800000	6700000	1100000	1100000	480000	480000	3400000	480000	480000	1780000
P07900	1300000	1000000	14000000	1800000	14000000	7900000	2900000	7900000	7900000	950000	14000000	4500000	1300000	1300000	1300000	1300000	1300000	1900000	1500000	4600000	4600000	4600000	4600000	2800000	2800000	640000	2100000	2100000	19000000	4.80444e+06
P07954	710000	710000	1600000	1700000	1600000	710000	10000000	710000	710000	200000	1600000	1600000	2900000	1800000	1800000	1800000	1800000	6900000	6900000	2400000	2400000	2400000	2400000	1100000	1100000	2100000	2100000	2100000	4200000	2.21111e+06
P08236	1600000	1600000	1800000	740000	1800000	2000000	2000000	2000000	2000000	2000000	1800000	1800000	1100000	1400000	1400000	1400000	1400000	1300000	1300000	1300000	1300000	1300000	1300000	3000000	1000000	500000	1200000	1200000	6500000	1.92222e+06
P08238	590000	590000	11000000	1100000	11000000	4000000	1400000	4000000	4000000	4000000	11000000	7200000	7200000	1400000	1400000	1400000	1400000	1400000	1300000	590000	590000	590000	590000	590000	3800000	1400000	2200000	2200000	2200000	1.57333e+06
P08253	2900000	2800000	940000	2700000	940000	2900000	2900000	2900000	2900000	2900000	940000	940000	940000	4700000	4700000	4700000	4700000	2100000	820000	540000	630000	630000	5000000	630000	630000	630000	820000	820000	820000	1.17889e+06
P08254	5800000	5800000	14000000	1200000	14000000	5800000	4500000	5800000	5800000	930000	14000000	14000000	14000000	2900000	2900000	2900000	2900000	1000000	1600000	1300000	590000	590000	590000	590000	590000	3000000	3000000	11000000	770000	2.30222e+06
P08754	2000000	2000000	740000	1300000	740000	2000000	1200000	2000000	2000000	750000	740000	740000	970000	1600000	1600000	1600000	1600000	2000000	2000000	730000	730000	730000	5700000	2900000	12000000	15000000	2500000	2500000	4100000	5.12889e+06
P09417	1300000	1100000	740000	1700000	740000	1300000	1300000	1300000	1300000	1200000	740000	680000	1300000	1600000	1600000	1600000	1600000	5100000	2900000	2900000	2900000	2900000	2900000	2900000	1200000	7200000	7200000	6600000	6600000	4.48889e+06
P09622	1200000	1200000	4400000	700000	4400000	4100000	440000	4100000	4100000	4100000	4400000	4400000	3000000	3000000	1700000	1700000	1700000	740000	740000	730000	730000	730000	5700000	2900000	12000000	15000000	6600000	2500000	4100000	5.58444e+06
P09668	740000	2900000	460000	710000	2200000	740000	740000	740000	740000	740000	2200000	2200000	2800000	2800000	2800000	2800000	2800000	2600000	2600000	1900000	1900000	1900000	1900000	7400000	1500000	990000	2100000	2800000	2400000	2.54333e+06
P0DME0	290000	1000000	2000000	910000	2000000	290000	4000000	290000	290000	1400000	2000000	2000000	2800000	2800000	2800000	2800000	2800000	2800000	1200000	1200000	1200000	1200000	1200000	1200000	3800000	1400000	2200000	2200000	770000	1.68556e+06
P10145	5100000	3000000	5100000	5100000	3000000	5100000	3000000	3000000	3000000	2700000	3000000	3000000	3000000	2700000	16000000	12000000	12000000	12000000	12000000	12000000	2700000	450000	450000	450000	1200000	2200000	470000	470000	470000	984444
P10600	43000000	13000000	20000000	9400000	7400000	43000000	20000000	7400000	21000000	21000000	7400000	9400000	9400000	9400000	9400000	9400000	23000000	11000000	30000000	23000000	120000000	9400000	37000000	120000000	8300000	1200000	9400000	29000000	1200000	3.72778e+07
P10768	5800000	5500000	780000	6900000	780000	5800000	11000000	1100000	5800000	4100000	12000000	12000000	12000000	12000000	12000000	12000000	12000000	3500000	5900000	2600000	2600000	2600000	2600000	2000000	2000000	2000000	32000000	32000000	32000000	12200000
P11216	740000	740000	1200000	710000	1200000	710000	710000	710000	710000	710000	1200000	1200000	1200000	2000000	2000000	2000000	2000000	890000	1500000	420000	420000	420000	9100000	2100000	3300000	1500000	1900000	3600000	3200000	2.83778e+06
P11279	590000	590000	7000000	360000	7000000	3200000	3400000	3200000	3200000	3200000	7000000	850000	1200000	750000	750000	750000	750000	1600000	1600000	1300000	1300000	1300000	9100000	2100000	3300000	1500000	3600000	2100000	1400000	2.85556e+06
P11940	590000	1400000	3100000	1300000	3100000	590000	4400000	590000	590000	590000	3100000	3100000	3100000	1700000	580000	580000	150000	2500000	2500000	4700000	4700000	4700000	4700000	4700000	4700000	1300000	2200000	4100000	4100000	3.91111e+06
P12081	820000	820000	9400000	400000	9400000	2400000	2400000	2400000	2400000	1000000	9400000	9400000	850000	740000	740000	740000	740000	2900000	2900000	2900000	2900000	2900000	9100000	2100000	3300000	1500000	3000000	3000000	1300000	3.23333e+06
P12429	740000	2500000	1300000	1400000	1300000	740000	740000	740000	740000	740000	1300000	1600000	1600000	1600000	1600000	1600000	1600000	2800000	2800000	1500000	1500000	1500000	1500000	1400000	22000000	5700000	9800000	9800000	2000000	6.13333e+06
P12532	790000	790000	930000	710000	220000	790000	7300000	790000	790000	5400000	840000	3700000	3700000	3800000	3800000	3800000	3800000	3100000	4000000	2300000	2300000	2300000	2300000	2300000	1600000	6600000	6600000	7400000	3400000	3.86667e+06
P12814	450000	450000	640000	1400000	640000	450000	1300000	450000	450000	450000	640000	640000	1600000	1600000	1600000	1600000	1600000	1600000	1600000	1600000	640000	640000	1600000	1600000	1600000	1600000	1600000	1600000	1600000	1.38667e+06
P13639	910000	3100000	650000	4600000	650000	3900000	7300000	360000	3900000	3900000	650000	650000	740000	10000000	2200000	2200000	2200000	16000000	12000000	680000	680000	680000	680000	9300000	9300000	9300000	6100000	2100000	8500000	5.18222e+06
P13667	2100000	2100000	620000	690000	620000	1100000	1100000	1100000	1100000	3500000	620000	620000	40000000	8900000	8900000	8900000	8900000	14000000	3800000	3800000	3800000	3800000	3800000	1800000	1800000	1800000	8900000	8900000	8900000	4.83333e+06
P13797	510000	870000	14000000	1100000	14000000	4700000	2200000	4700000	4700000	2300000	14000000	1700000	1700000	1700000	580000	580000	580000	2000000	810000	3800000	3800000	3800000	3800000	2200000	2200000	6600000	6600000	7400000	1400000	4200000
P13804	1700000	2000000		400000		1700000	1700000	1700000	1700000	1700000		600000	600000	600000	1800000	1800000	6000000	130000000	27000000	27000000	27000000	27000000	27000000	2100000	1400000	1500000	2100000	2100000	2100000	1.02556e+07
P14174	710000	710000	23000000	6100000	23000000	710000	710000	710000	14000000	1300000	23000000	23000000	1700000	1700000	1700000	1700000	1700000	3800000	3800000	1900000	1900000	1900000	1900000	9800000	1000000	2100000	2100000	2100000	2300000	2.78889e+06
P14324	400000	400000	580000	1900000	580000	400000	1800000	400000	400000	400000	580000	580000	580000	1300000	1300000	1300000	1300000	1500000	1500000	1500000	1500000	1500000	1500000	1500000	4300000	890000	2500000	9800000	3000000	2.94333e+06
P14550	3100000	390000	12000000	1300000	8400000	3100000	3100000	3100000	3100000	3100000	8400000	8400000	3100000	21000000	21000000	21000000	21000000	19000000	19000000	19000000	520000	520000	520000	520000	670000	2100000	2100000	2100000	550000	1.06667e+06
P14625	1400000	1400000	1200000	1400000	1500000	3600000	1400000	3600000	3600000	3600000	1500000	1500000	3100000	3100000	3100000	3100000	3100000	2700000	720000	4700000	4700000	4700000	4700000	1200000	1200000	1200000	2100000	2100000	4100000	2.88889e+06
P14735	2100000	2100000	1900000	1100000	1900000	1100000	1100000	1100000	1100000	1100000	1900000	1900000	1500000	1300000	1300000	1300000	1300000	2800000	7500000	870000	870000	870000	5700000	2900000	12000000	15000000	6600000	7400000	2900000	6.02667e+06
P14780	3100000	390000	12000000	1300000	8400000	3100000	3100000	3100000	3100000	3100000	8400000	8400000	3100000	21000000	21000000	21000000	21000000	19000000	19000000	19000000	470000	470000	470000	470000	470000	3800000	11000000	820000	820000	2.08778e+06
P14921	5550000	3900000	4650000	4650000	4650000	7650000	3900000	3900000	3900000	5250000	4650000	4650000	4650000	7650000	7650000	4500000	4500000	4500000	4500000	4050000	210000	213000	1466000	733000	213000	213000	240000	486000	486000	473333
P15121	370000	910000	3500000	2100000	3500000	22000000	3500000	1100000	640000	3000000	510000	7900000	7900000	7900000	7900000	7900000	7900000	6000000	5100000	2100000	510000	7900000	7900000	7900000	7900000	7900000	7900000	6000000	5100000	6.55667e+06
P15309	820000	820000	850000	1200000	1900000	820000	1100000	820000	820000	820000	2300000	6000000	6000000	6000000	2200000	2200000	2200000	16000000	12000000	12000000	12000000	12000000	12000000	2700000	850000	7400000	7400000	2200000	2200000	6.52778e+06
P16152	6700000	29000000	4700000	1300000	4700000	6700000	15000000	490000	6700000	7800000	4700000	440000	2100000	4400000	4400000	4400000	4400000	4700000	1200000	4400000	4400000	4400000	4400000	19000000	1300000	2800000	2800000	10000000	8500000	6400000
P16234	45000000	58500000	360000	360000	360000	58500000	58500000	58500000	58500000	960000	465000	3600000	1800000	10050000	10050000	22500000	2250000	10050000	10050000	7950000	380000	380000	380000	380000	506000	2530000	326000	2460000	1600000	993556
P16401	890000	1100000	870000	790000	870000	890000	890000	2200000	4800000	4800000	1000000	1000000	1000000	1000000	1000000	1000000	1000000	1900000	1900000	870000	870000	870000	5700000	2900000	12000000	15000000	4200000	9800000	2900000	6.02667e+06
P16402	790000	1800000	1700000	1800000	300000	790000	790000	4600000	10000000	10000000	300000	300000	1000000	1000000	1000000	1000000	1000000	4000000	640000	2400000	2400000	2400000	2400000	1800000	1800000	2100000	2100000	2800000	3800000	2400000
P16930	730000	730000	7700000	1500000	7700000	730000	1100000	730000	730000	1800000	6200000	21000000	10000000	6000000	6000000	6000000	6000000	30000000	39000000	39000000	39000000	39000000	39000000	2300000	2300000	5200000	5200000	5200000	5200000	1.58222e+07
P17174	1200000	1000000	620000	3300000	620000	1200000	5300000	1200000	1200000	1200000	620000	510000	510000	8300000	8300000	8300000	8300000	3200000	2200000	2400000	2400000	2400000	2400000	1100000	1100000	2100000	2100000	2100000	3800000	2.16667e+06
P18031	16000000	9400000	11000000	11000000	33000000	15000000	33000000	33000000	7200000	7200000	33000000	11000000	11000000	11000000	11000000	11000000	17000000	33000000	14000000	19000000	120000000	11000000	19000000	120000000	8400000	8400000	17000000	12000000	12000000	3.64222e+07
P18124	16000000	9400000	11000000	11000000	33000000	15000000	33000000	33000000	7200000	7200000	33000000	11000000	11000000	11000000	11000000	11000000	18000000	33000000	14000000	19000000	47000000	11000000	19000000	47000000	6600000	6600000	9500000	11000000	11000000	1.87444e+07
P18433	160000000	60000000	49000000	74000000	17000000	91000000	49000000	50000000	90000000	48000000	39000000	100000000	100000000	100000000	100000000	100000000	74000000	17000000	500000000	60000000	77000000	100000000	77000000	24000000	24000000	24000000	24000000	81000000	1300000000	1.92333e+08
P18510	290000	290000	930000	2600000	930000	290000	290000	2300000	290000	690000	930000	930000	930000	1600000	1600000	1600000	1600000	980000	550000	550000	550000	550000	550000	4200000	1100000	1100000	1900000	1900000	1900000	1.52778e+06
P18621	160000000	76000000	83000000	61000000	53000000	110000000	60000000	60000000	64000000	32000000	35000000	58000000	58000000	58000000	58000000	58000000	35000000	9100000	35000000	17000000	49000000	35000000	77000000	49000000	25000000	47000000	47000000	18000000	25000000	4.13333e+07
P19338	160000000	21000000	33000000	65000000	17000000	60000000	56000000	30000000	69000000	34000000	28000000	92000000	92000000	92000000	92000000	92000000	28000000	43000000	27000000	27000000	19000000	92000000	62000000	19000000	62000000	62000000	62000000	15000000	15000000	4.53333e+07
P19367	160000000	58000000	43000000	35000000	41000000	77000000	57000000	39000000	46000000	21000000	28000000	41000000	41000000	41000000	41000000	41000000	28000000	9800000	28000000	84000000	25000000	28000000	110000000	25000000	25000000	25000000	25000000	76000000	28000000	4.07778e+07
P19525	160000000	17000000	55000000	36000000	56000000	62000000	36000000	62000000	120000000	51000000	35000000	110000000	110000000	110000000	110000000	110000000	36000000	84000000	24000000	17000000	22000000	110000000	25000000	100000000	19000000	28000000	41000000	24000000	80000000	4.98889e+07
P20023	2100000	2100000	7000000	820000	3600000	2100000	2100000	1300000	2100000	2100000	3600000	3600000	9400000	140000000	510000	510000	510000	4400000	1000000	1000000	1000000	1000000	1000000	1000000	1200000	2900000	2900000	2900000	2900000	1.86667e+06
P20073	160000000	76000000	77000000	55000000	53000000	110000000	60000000	58000000	64000000	32000000	29000000	58000000	58000000	58000000	58000000	58000000	29000000	74000000	14000000	39000000	39000000	58000000	39000000	14000000	150000000	38000000	38000000	94000000	24000000	5.48889e+07
P20618	160000000	17000000	55000000	36000000	56000000	62000000	36000000	62000000	120000000	51000000	35000000	110000000	110000000	110000000	110000000	110000000	36000000	78000000	24000000	17000000	24000000	110000000	25000000	110000000	22000000	30000000	7800000	110000000	110000000	6.09778e+07
P20700	400000	400000	2700000	710000	220000	400000	1200000	400000	400000	5400000	220000	220000	7700000	1500000	1500000	1500000	1500000	4200000	2600000	2600000	2600000	2600000	2600000	1800000	1800000	2100000	2100000	2100000	2100000	2200000
P20794	160000000	78000000	54000000	120000000	43000000	83000000	78000000	31000000	110000000	12000000	27000000	90000000	90000000	90000000	90000000	90000000	27000000	17000000	27000000	27000000	19000000	90000000	90000000	19000000	90000000	6500000	52000000	13000000	6500000	4.28889e+07
P21108	160000000	65000000	94000000	190000000	72000000	270000000	170000000	130000000	250000000	62000000	48000000	210000000	8100000	9000000	9000000	9000000	190000000	570000000	9000000	9000000	47000000	25000000	11000000	6500000	6500000	29000000	24000000	9000000	9000000	1.85556e+07
P21266	160000000	55000000	43000000	43000000	43000000	72000000	55000000	39000000	110000000	43000000	37000000	110000000	110000000	110000000	110000000	110000000	43000000	64000000	64000000	55000000	44000000	110000000	25000000	44000000	22000000	29000000	130000000	38000000	340000000	8.68889e+07
P21399	160000000	21000000	33000000	65000000	17000000	60000000	56000000	30000000	69000000	34000000	28000000	92000000	92000000	92000000	92000000	92000000	28000000	43000000	28000000	28000000	19000000	92000000	62000000	19000000	62000000	62000000	62000000	15000000	15000000	4.53333e+07
P21926	160000000	59000000	67000000	46000000	44000000	110000000	59000000	62000000	120000000	46000000	67000000	100000000	100000000	100000000	100000000	100000000	46000000	61000000	580000000	59000000	47000000	100000000	17000000	47000000	47000000	41000000	41000000	91000000	2000000000	2.70111e+08
P21964	400000	1700000	4700000	6800000	3600000	400000	400000	400000	400000	400000	3600000	3600000	97000000	6700000	430000	430000	430000	12000000	940000	940000	940000	940000	940000	940000	3200000	3200000	5000000	5000000	5000000	2.79556e+06
P22059	160000000	59000000	67000000	46000000	44000000	110000000	59000000	62000000	120000000	46000000	67000000	100000000	100000000	100000000	100000000	100000000	46000000	61000000	670000000	59000000	47000000	100000000	50000000	47000000	47000000	41000000	41000000	24000000	80000000	53000000
P22102	160000000	120000000	140000000	100000000	95000000	190000000	120000000	98000000	96000000	78000000	81000000	91000000	4500000	5400000	5400000	5400000	100000000	97000000	5400000	5400000	110000000	730000000	7000000	52000000	29000000	110000000	110000000	5400000	110000000	1.40378e+08
P22301	30000000	39000000	39000000	30000000	39000000	39000000	39000000	39000000	39000000	39000000	39000000	39000000	39000000	39000000	5100000	5100000	3000000	3000000	3000000	3000000	2700000	470000	470000	470000	470000	510000	510000	510000	510000	735556
P22612	160000000	36000000	100000000	120000000	67000000	170000000	130000000	69000000	180000000	120000000	67000000	94000000	6200000	6500000	6500000	6500000	120000000	130000000	6500000	6500000	120000000	1200000000	8300000	120000000	120000000	120000000	120000000	6500000	6500000	2.02367e+08
P22676	160000000	38000000	47000000	62000000	60000000	120000000	110000000	50000000	160000000	80000000	60000000	150000000	700000	1400000	1400000	700000	62000000	700000	62000000	32000000	54000000	62000000	3100000	36000000	1500000000	41000000	41000000	92000000	80000000	2.12122e+08
P23193	160000000	40000000	64000000	53000000	100000000	140000000	110000000	57000000	160000000	55000000	40000000	85000000	1400000	2200000	2200000	1400000	53000000	1400000	53000000	13000000	19000000	53000000	4500000	51000000	19000000	88000000	88000000	720000	720000	3.59933e+07
P23229	160000000	59000000	67000000	46000000	48000000	110000000	59000000	62000000	100000000	46000000	67000000	100000000	100000000	100000000	100000000	100000000	46000000	61000000	620000000	59000000	46000000	100000000	21000000	46000000	25000000	47000000	47000000	8200000	8200000	3.87111e+07
P23246	160000000	53000000	70000000	35000000	34000000	83000000	45000000	24000000	48000000	22000000	20000000	46000000	46000000	46000000	46000000	46000000	20000000	3100000	20000000	7000000	110000000	20000000	75000000	110000000	1900000000	110000000	110000000	110000000	22000000	2.85222e+08
P23284	160000000	150000000	100000000	100000000	41000000	160000000	130000000	99000000	100000000	69000000	110000000	110000000	6200000	6500000	6500000	6500000	100000000	69000000	6500000	6500000	78000000	110000000	8300000	37000000	37000000	80000000	80000000	6500000	80000000	5.74222e+07
P23368	1300000	1300000	2100000	6900000	2100000	520000	520000	520000	520000	990000	2100000	2100000	2100000	27000000	27000000	27000000	27000000	2400000	16000000	16000000	16000000	16000000	16000000	16000000	1300000	2100000	2100000	2100000	2100000	8.18889e+06
P23381	160000000	84000000	49000000	56000000	45000000	85000000	84000000	24000000	150000000	36000000	27000000	92000000	92000000	92000000	92000000	92000000	27000000	19000000	27000000	27000000	19000000	92000000	62000000	19000000	62000000	62000000	62000000	15000000	15000000	4.53333e+07
P23396	710000	1500000	23000000	1100000	23000000	710000	710000	710000	710000	710000	23000000	440000	440000	870000	870000	870000	870000	870000	630000	630000	630000	630000	630000	3500000	3500000	7200000	7200000	6600000	6600000	4.05444e+06
P23458	23000000	6100000	5100000	5100000	3000000	7300000	6100000	6100000	6100000	7600000	3000000	3000000	3000000	2700000	12000000	12000000	12000000	12000000	12000000	2700000	2000000	1600000	1600000	2000000	1600000	1600000	3400000	1500000	27000000	4700000
P23497	6700000	1500000	930000	370000	930000	6700000	15000000	6700000	6700000	5300000	930000	1800000	4300000	1500000	2000000	2100000	2100000	2100000	240000	5100000	470000	470000	470000	470000	470000	3800000	11000000	820000	820000	2.08778e+06
P23526	1100000	390000	3700000	390000	750000	1100000	390000	390000	390000	390000	2100000	7200000	1900000	3100000	23000000	23000000	23000000	23000000	1100000	340000	1900000	660000	870000	3500000	3500000	3500000	1000000	3700000	5100000	2.63667e+06
P24347	3100000	3100000	3500000	680000	3500000	3100000	3100000	7900000	870000	2000000	600000	1700000	760000	760000	760000	760000	760000	2600000	680000	4700000	570000	570000	570000	570000	760000	3800000	490000	3700000	2400000	1.49222e+06
P24752	160000000	61000000	48000000	100000000	45000000	56000000	81000000	100000000	98000000	92000000	76000000	89000000	89000000	89000000	89000000	89000000	76000000	17000000	36000000	36000000	110000000	89000000	54000000	19000000	54000000	15000000	100000000	14000000	14000000	5.21111e+07
P25311		1200000	8400000	1300000	3100000	1900000	44000000	1900000	1900000	1900000	450000	4300000	4300000	4300000	4300000	4300000	4300000	5400000	5200000	420000	420000	420000	420000	420000	4100000	720000	1900000	1900000	27000000	4.14444e+06
P25325	160000000	78000000	54000000	120000000	43000000	83000000	78000000	31000000	110000000	12000000	27000000	90000000	90000000	90000000	90000000	90000000	27000000	31000000	27000000	27000000	19000000	90000000	46000000	19000000	46000000	6800000	130000000	13000000	13000000	4.25333e+07
P25786	990000	12000000	1600000	6400000	1600000	990000	990000	990000	990000	990000	1600000	1600000	2900000	3900000	3900000	3900000	3900000	3100000	2900000	3900000	3900000	3900000	3900000	2100000	2100000	9800000	9800000	620000	2400000	4280000
P25788	1100000	8400000	740000	1200000	740000	1100000	1100000	1100000	1100000	1100000	740000	740000	600000	5700000	5700000	5700000	5700000	2900000	2900000	4700000	4700000	4700000	4700000	1700000	1700000	3000000	3000000	3000000	20000000	5.16667e+06
P25789	160000000	75000000	75000000	62000000	52000000	73000000	45000000	34000000	44000000	32000000	43000000	41000000	41000000	41000000	41000000	41000000	43000000	7000000	43000000	80000000	84000000	43000000	98000000	84000000	47000000	64000000	64000000	61000000	35000000	6.44444e+07
P26038	160000000	39000000	35000000	110000000	37000000	120000000	66000000	66000000	69000000	62000000	42000000	110000000	110000000	110000000	110000000	110000000	110000000	80000000	19000000	39000000	24000000	110000000	25000000	110000000	24000000	36000000	36000000	120000000	6900000	5.46556e+07
P26368	160000000	60000000	49000000	74000000	17000000	91000000	49000000	50000000	90000000	48000000	39000000	100000000	100000000	100000000	100000000	100000000	74000000	25000000	570000000	60000000	52000000	100000000	52000000	52000000	41000000	110000000	110000000	81000000	1300000000	2.10889e+08
P26373	160000000	60000000	49000000	74000000	17000000	91000000	49000000	50000000	90000000	48000000	39000000	100000000	100000000	100000000	100000000	100000000	74000000	30000000	570000000	60000000	53000000	100000000	53000000	53000000	1500000000	51000000	22000000	26000000	91000000	2.16556e+08
P26583	730000	2200000	5500000	1600000	5500000	730000	730000	730000	730000	730000	5500000	850000	850000	850000	850000	850000	850000	1000000	4000000	2900000	2900000	2900000	2900000	2100000	960000	1600000	4200000	2100000	2100000	2.41778e+06
P26641	160000000	45000000	42000000	93000000	33000000	130000000	64000000	110000000	170000000	82000000	45000000	110000000	110000000	110000000	110000000	110000000	93000000	57000000	22000000	45000000	25000000	110000000	25000000	110000000	1200000	1200000	1200000	6500000	6500000	3.18444e+07
P26885	160000000	72000000	58000000	120000000	48000000	150000000	150000000	120000000	130000000	94000000	91000000	120000000	7300000	7700000	7700000	7700000	120000000	120000000	7700000	7700000	52000000	1200000000	9150000	37000000	37000000	47000000	47000000	7700000	47000000	1.64872e+08
P27144	160000000	60000000	49000000	74000000	17000000	91000000	49000000	50000000	90000000	48000000	39000000	100000000	100000000	100000000	100000000	100000000	74000000	33000000	670000000	60000000	25000000	100000000	25000000	61000000	61000000	22000000	22000000	27000000	94000000	4.85556e+07
P27348	20000000	410000	230000	230000	30000000	27000000	410000	410000	230000	230000	39000000	39000000	39000000	39000000	39000000	130000000	27000000	27000000	27000000	27000000	410000	720000	720000	720000	720000	1100000	1100000	1800000	1800000	1010000
P27482	2000000	2000000	2300000	11000000	2300000	2000000	2000000	2000000	760000	760000	2700000	2200000	2200000	2200000	2200000	2200000	2200000	16000000	12000000	12000000	12000000	12000000	12000000	1000000	1000000	2900000	2900000	2500000	2500000	5.42222e+06
P27694	160000000	60000000	49000000	74000000	17000000	91000000	49000000	50000000	90000000	48000000	39000000	100000000	100000000	100000000	100000000	100000000	74000000	33000000	670000000	60000000	25000000	100000000	25000000	66000000	66000000	22000000	24000000	27000000	94000000	4.98889e+07
P27695	1500000	1900000	6600000	490000	6600000	1500000	8200000	1500000	810000	1600000	6600000	6600000	1100000	1100000	1100000	1100000	1100000	1100000	2500000	780000	780000	780000	780000	1600000	1600000	4200000	4200000	2100000	20000000	4.00444e+06
P28065	1700000	1700000	930000	1100000	930000	1700000	1700000	1700000	1700000	1700000	930000	930000	980000	980000	980000	980000	980000	1800000	1800000	1800000	1800000	1800000	9100000	2100000	3300000	1500000	2200000	2200000	1300000	2.81111e+06
P28070	160000000	38000000	47000000	62000000	60000000	120000000	110000000	50000000	160000000	80000000	60000000	150000000	720000	1500000	1500000	720000	62000000	720000	62000000	40000000	55000000	62000000	3100000	37000000	29000000	78000000	78000000	110000000	67000000	5.76778e+07
P28072	16000000	12000000	12000000	16000000	12000000	12000000	12000000	12000000	12000000	2700000	12000000	12000000	12000000	2700000	39000000	39000000	39000000	39000000	39000000	39000000	570000	400000	400000	400000	400000	570000	450000	450000	450000	454444
P28074	1600000	1600000	2800000	2000000	840000	1600000	1600000	1700000	1600000	1600000	840000	840000	4500000	4500000	4500000	4500000	4500000	1800000	510000	1900000	1900000	1900000	1900000	2500000	960000	1100000	2100000	2100000	2400000	1.87333e+06
P28838	160000000	61000000	48000000	100000000	45000000	56000000	81000000	100000000	98000000	92000000	76000000	89000000	89000000	89000000	89000000	89000000	76000000	17000000	76000000	76000000	24000000	89000000	100000000	120000000	64000000	64000000	64000000	11000000	51000000	6.52222e+07
P29144	1600000000	22000000	350000000	360000000	380000000	600000000	440000000	61000000	580000000	91000000	28000000	1000000000	12000000	13000000	13000000	13000000	1000000000	61000000	61000000	1000000000	16000000	61000000	16000000	20000000	450000000	39000000	39000000	61000000	2000000000	3.00222e+08
P29401	630000	540000	23000000	1200000	23000000	34000000	2300000	34000000	34000000	11000000	23000000	500000	500000	500000	500000	500000	500000	6300000	1900000	3800000	350000	350000	350000	3800000	3400000	1100000	6600000	2500000	27000000	5050000
P29459	16000000	12000000	5100000	3700000	2600000	12000000	12000000	12000000	12000000	2700000	2600000	2600000	2600000	3500000	3500000	3500000	3500000	3500000	3500000	4100000	480000	480000	480000	480000	360000	11000000	11000000	3400000	710000	3.15444e+06
P29466	3700000	2600000	3100000	3100000	3100000	5100000	2600000	2600000	2600000	3500000	3100000	3100000	3100000	1200000	39000000	39000000	39000000	39000000	39000000	39000000	590000	590000	590000	590000	590000	3000000	3000000	11000000	770000	2.30222e+06
P29508	2900000	7000000	3800000	4100000	3800000	2900000	1400000	2900000	2900000	2900000	3800000	5000000	5000000	5000000	5000000	5000000	5000000	4200000	2600000	2500000	2500000	2500000	2500000	2500000	2500000	1800000	3000000	3000000	12000000	3.58889e+06
P30040	1900000	3500000	1600000	320000	1600000	1900000	1900000	1900000	1900000	490000	1600000	1200000	1200000	1200000	1200000	1200000	1200000	1600000	610000	610000	610000	610000	610000	610000	1700000	3900000	1700000	1700000	1300000	1.41556e+06
P30043	590000	6300000	4600000	400000	4600000	590000	590000	700000	400000	400000	4600000	4600000	890000	890000	890000	890000	890000	4700000	4700000	1900000	1900000	1900000	1900000	2100000	2100000	7200000	7200000	2900000	34000000	6800000
P30044	1600000000	22000000	350000000	360000000	200000000	330000000	440000000	61000000	580000000	91000000	28000000	1000000000	12000000	13000000	13000000	13000000	1000000000	61000000	61000000	1000000000	55000000	61000000	16000000	61000000	1000000000	37000000	37000000	61000000	2000000000	3.69778e+08
P30047	1700000	1700000	3200000	1900000	3200000	1700000	1700000	1700000	830000	830000	3200000	3200000	3200000	3100000	650000	650000	650000	7400000	2700000	2700000	2700000	2700000	2700000	1200000	1200000	2100000	2100000	7200000	7200000	3.23333e+06
P30048	1600000000	22000000	350000000	360000000	200000000	230000000	440000000	61000000	300000000	91000000	28000000	1000000000	12000000	13000000	13000000	13000000	1000000000	61000000	61000000	1000000000	54000000	61000000	16000000	54000000	1000000000	1500000000	1500000000	11000000	11000000	4.67444e+08
P30050	1600000000	730000000	810000000	520000000	450000000	1200000000	690000000	430000000	910000000	350000000	400000000	630000000	13000000	15000000	15000000	15000000	630000000	430000000	430000000	630000000	52000000	430000000	16000000	240000000	680000000	37000000	37000000	430000000	570000000	2.76889e+08
P30084	1600000000	180000000	250000000	600000000	290000000	740000000	540000000	290000000	1200000000	210000000	210000000	940000000	12000000	13000000	13000000	13000000	940000000	290000000	290000000	940000000	47000000	290000000	16000000	230000000	1000000000	52000000	52000000	290000000	430000000	2.67444e+08
P30085	1600000000	280000000	140000000	370000000	220000000	460000000	280000000	17000000	1000000000	6900000	220000000	640000000	11000000	12000000	12000000	12000000	640000000	24000000	24000000	640000000	1500000000	24000000	15000000	22000000	640000000	36000000	1200000	24000000	24000000	2.54022e+08
P30101	2000000	1200000	1100000	5800000	1100000	11000000	6800000	11000000	11000000	11000000	750000	5400000	5400000	5400000	5400000	5400000	5400000	8400000	920000	2600000	2600000	2600000	2600000	2600000	2500000	2500000	2900000	2900000	2900000	2.67778e+06
P30520	1600000000	280000000	140000000	370000000	220000000	460000000	280000000	17000000	1000000000	6900000	220000000	640000000	11000000	12000000	12000000	12000000	640000000	17000000	17000000	640000000	39000000	17000000	16000000	7700000	260000000	46000000	46000000	17000000	25000000	5.26333e+07
P30626	1600000000	1500000000	670000000	850000000	460000000	1500000000	1300000000	970000000	1100000000	630000000	690000000	1000000000	16000000	16000000	16000000	16000000	1000000000	970000000	970000000	1000000000	52000000	970000000	77000000	52000000	1100000000	40000000	40000000	970000000	10000000	3.67889e+08
P30711	1400000	930000	4000000	760000	4000000	1400000	1400000	1400000	1400000	1400000	4000000	4000000	2500000	42000000	2200000	2200000	2200000	16000000	12000000	12000000	12000000	12000000	12000000	2700000	850000	2500000	2500000	2500000	2500000	5.50556e+06
P30837	17000000	9150000	10000000	10000000	32000000	15000000	32000000	32000000	10000000	10000000	32000000	4700000	4700000	4700000	4700000	4700000	20000000	32000000	7800000	21000000	14000000	4700000	33000000	14000000	9200000	9200000	690000	24000000	24000000	1.47544e+07
P31150	17000000	9400000	10000000	10000000	5300000	15000000	33000000	33000000	14000000	14000000	5300000	5500000	5500000	5500000	5500000	5500000	23000000	7500000	65000000	23000000	19000000	5500000	35000000	19000000	26000000	51000000	51000000	120000000	55000000	4.23889e+07
P31153	17000000	120000000	25000000	25000000	25000000	25000000	20000000	25000000	98000000	25000000	25000000	25000000	27000000	27000000	36000000	27000000	23000000	32000000	37000000	55000000	26000000	26000000	80000000	26000000	26000000	26000000	26000000	51000000	26000000	3.47778e+07
P31939	1700000	1000000	1100000	1900000	5300000	4300000	760000	4300000	4300000	4300000	260000	2100000	2100000	1500000	1500000	1500000	1500000	1600000	2400000	970000	970000	970000	970000	970000	970000	1400000	2100000	6600000	4100000	2.11667e+06
P31947	11000000	610000	610000	610000	30000000	39000000	1500000	610000	610000	610000	39000000	39000000	39000000	39000000	39000000	30000000	39000000	39000000	39000000	39000000	1500000	11000000	1500000	1500000	1500000	990000	990000	990000	990000	2.32889e+06
P32247	17000000	120000000	12000000	12000000	1300000000	1500000	5000000	1500000	22000000	1500000	15000000	12000000	27000000	27000000	35000000	27000000	46000000	1500000000	38000000	1200000000	47000000	110000000	110000000	47000000	120000000	16000000	16000000	110000000	16000000	6.57778e+07
P32927	24000000	18000000	3300000	3300000	3300000	18000000	18000000	18000000	18000000	4350000	3600000	3600000	1950000	4650000	4650000	4650000	4650000	11850000	1305000	3000000	320000	320000	320000	320000	240000	7333000	7330000	220000	470000	1.87478e+06
P35221	400000	400000	2800000	4400000	1700000	1400000	1800000	1400000	1400000	27000000	1700000	680000	680000	680000	680000	680000	680000	300000	22000000	22000000	22000000	22000000	22000000	2100000	1400000	1500000	4200000	2100000	2100000	8.82222e+06
P35225	1900000	1400000	7300000	23000000	6100000	1900000	1400000	1400000	1400000	1400000	6100000	6100000	6100000	7600000	3100000	3100000	3100000	3100000	3100000	1200000	370000	370000	2900000	370000	370000	370000	370000	740000	740000	733333
P35268	17000000	8000000	6300000	5500000	4600000	15000000	4900000	4100000	5500000	5500000	2500000	5500000	5500000	5500000	5500000	5500000	15000000	4100000	13000000	17000000	6300000	5500000	35000000	6300000	29000000	17000000	17000000	35000000	17000000	1.86778e+07
P35609	17000000	1200000000	11000000	11000000	8200000	6100000	8200000	8200000	17000000	17000000	5800000	15000000	15000000	15000000	15000000	15000000	26000000	25000000	67000000	26000000	77000000	15000000	54000000	77000000	5800000	5800000	8200000	9200000	9200000	2.90222e+07
P35610	17000000	23000000	2400000	12000000	3400000	6100000	14000000	6100000	19000000	5900000	8600000	1000000	17000000	17000000	17000000	17000000	1000000	6100000	17000000	1000000	7100000	1200000000	47000000	62000000	9000000	9000000	9000000	74000000	5400000	1.58056e+08
P35998	170000000	36000000	33000000	33000000	53000000	29000000	8100000	29000000	220000000	29000000	53000000	28000000	20000000	20000000	35000000	20000000	22000000	29000000	35000000	15000000	24000000	24000000	24000000	24000000	120000000	18000000	5200000	63000000	1200000000	1.66911e+08
P36405	170000000	21000000	51000000	150000000	36000000	130000000	99000000	43000000	140000000	40000000	27000000	130000000	130000000	130000000	130000000	130000000	150000000	49000000	500000000	21000000	16000000	130000000	16000000	61000000	530000000	24000000	33000000	98000000	52000000	1.06667e+08
P36507	170000000	28000000	180000000	140000000	100000000	210000000	82000000	28000000	340000000	16000000	19000000	110000000	110000000	110000000	110000000	110000000	140000000	72000000	22000000	28000000	87000000	110000000	87000000	87000000	64000000	64000000	64000000	22000000	24000000	6.76667e+07
P36542	170000000	61000000	72000000	44000000	62000000	120000000	62000000	47000000	73000000	34000000	33000000	55000000	55000000	55000000	55000000	55000000	33000000	34000000	160000000	32000000	60000000	55000000	60000000	17000000	9300000	48000000	100000000	100000000	570000000	1.13256e+08
P36551	170000000	5500000	75000000	24000000	54000000	150000000	30000000	13000000	33000000	9300000	54000000	22000000	22000000	22000000	22000000	22000000	59000000	35000000	170000000	63000000	80000000	22000000	80000000	48000000	100000000	67000000	67000000	1900000000	1500000000	4.29333e+08
P36578	170000000	84000000	70000000	80000000	36000000	84000000	94000000	53000000	62000000	50000000	64000000	70000000	70000000	70000000	70000000	70000000	64000000	29000000	99000000	270000000	19000000	70000000	260000000	19000000	46000000	54000000	54000000	120000000	55000000	7.74444e+07
P36871	170000000	32000000	54000000	130000000	39000000	130000000	79000000	33000000	160000000	29000000	28000000	140000000	140000000	140000000	140000000	140000000	130000000	61000000	890000000	32000000	22000000	140000000	45000000	22000000	620000000	50000000	50000000	50000000	62000000	1.17889e+08
P36952	3000000	4900000	3200000	640000	3200000	3000000	6500000	840000	1600000	1600000	1000000	950000	4500000	880000	880000	880000	880000	7000000	3900000	3500000	3500000	3500000	3500000	3500000	2700000	2900000	2900000	1200000	2400000	2900000
P37108	370000	370000	9400000	840000	9400000	370000	370000	370000	1400000	13000000	9400000	9400000	92000000	15000000	15000000	15000000	15000000	14000000	3800000	3800000	3800000	3800000	3800000	1800000	1800000	1800000	15000000	15000000	15000000	6.86667e+06
P37802	2500000	1100000000	13000000	13000000	730000000	3000000	3100000	3100000	15000000	730000000	13000000	13000000	18000000	19000000	1500000000	14000000	1500000000	1500000000	14000000	670000	2600000	2600000	2600000	110000000	24000000	11000000	3000000	54000000	11000000	2.45333e+07
P37802	1200000	1200000	7300000	1100000	7300000	1200000	1200000	710000	6500000	1800000	7300000	7300000	3300000	3300000	3300000	3300000	3300000	5500000	1100000	4700000	4700000	4700000	4700000	4700000	770000	1200000	3600000	2100000	4100000	3.39667e+06
P37837	170000000	80000000	86000000	46000000	37000000	100000000	63000000	33000000	57000000	34000000	36000000	59000000	59000000	59000000	59000000	59000000	36000000	48000000	130000000	21000000	60000000	59000000	60000000	60000000	35000000	64000000	9800000	9200000	9200000	4.06889e+07
P39687	1300000	1300000	14000000	2500000	1100000	1300000	1300000	1300000	1300000	1300000	1100000	1100000	610000	610000	640000	640000	640000	640000	640000	640000	640000	640000	640000	640000	640000	640000	6600000	6600000	1800000	2.09333e+06
P39900	6700000	1500000	930000	370000	930000	6700000	15000000	6700000	6700000	5300000	930000	1800000	4300000	1500000	2000000	2100000	2100000	2100000	240000	5100000	1500000	960000	960000	1500000	960000	960000	810000	3400000	790000	1.31556e+06
P40306	1300000	2100000	500000	820000	500000	1300000	1300000	1300000	1300000	1300000	500000	500000	580000	580000	580000	580000	580000	36000000	45000000	45000000	45000000	45000000	45000000	2100000	1400000	1500000	2100000	2100000	2100000	1.62556e+07
P40616	170000000	87000000	70000000	33000000	37000000	120000000	69000000	45000000	63000000	27000000	18000000	57000000	57000000	57000000	57000000	57000000	18000000	23000000	18000000	8600000	25000000	18000000	25000000	3800000	25000000	47000000	47000000	29000000	88000000	34200000
P40763	170000000	21000000	51000000	150000000	36000000	130000000	99000000	43000000	140000000	40000000	27000000	130000000	130000000	130000000	130000000	130000000	150000000	80000000	530000000	21000000	59000000	130000000	59000000	59000000	570000000	24000000	28000000	110000000	41000000	120000000
P40926	170000000	70000000	81000000	65000000	66000000	93000000	64000000	52000000	68000000	49000000	37000000	63000000	63000000	63000000	63000000	63000000	37000000	14000000	37000000	83000000	80000000	37000000	80000000	80000000	80000000	72000000	72000000	1900000000	33000000	2.70444e+08
P41091	6700000	6700000	1600000	2900000	1600000	990000	990000	990000	990000	4600000	750000	1200000	16000000	20000000	20000000	20000000	20000000	1900000	1500000	1500000	1500000	1500000	1500000	1600000	1600000	5000000	5000000	5000000	5000000	3.07778e+06
P41219	170000000	80000000	86000000	46000000	37000000	100000000	63000000	33000000	57000000	34000000	36000000	59000000	59000000	59000000	59000000	59000000	36000000	37000000	19000000	32000000	46000000	54000000	13000000	13000000	13000000	18000000	11000000	18000000	18000000	2.26667e+07
P41250	170000000	73000000	87000000	77000000	49000000	130000000	120000000	77000000	99000000	36000000	83000000	100000000	3100000	4500000	4500000	4500000	77000000	82000000	4500000	4500000	54000000	730000000	6300000	40000000	2000000000	110000000	110000000	4500000	4500000	3.39922e+08
P42025	170000000	7800000	77000000	19000000	57000000	150000000	17000000	12000000	40000000	5600000	6300000	16000000	16000000	16000000	16000000	16000000	16000000	24000000	26000000	26000000	110000000	16000000	62000000	110000000	29000000	62000000	62000000	33000000	120000000	6.71111e+07
P42126	170000000	61000000	72000000	200000000	55000000	160000000	140000000	95000000	190000000	71000000	47000000	170000000	6400000	7500000	7500000	7500000	200000000	210000000	7500000	7500000	80000000	24000000	9000000	51000000	36000000	39000000	39000000	7500000	39000000	3.60556e+07
P42357	770000	770000	530000	5400000	530000	740000	740000	740000	740000	740000	530000	530000	9400000	140000000	2200000	2200000	2200000	16000000	12000000	12000000	12000000	12000000	12000000	820000	1700000	9800000	9800000	2900000	2900000	7.10222e+06
P42765	170000000	48000000	47000000	37000000	22000000	48000000	43000000	28000000	74000000	26000000	22000000	40000000	40000000	40000000	40000000	40000000	48000000	63000000	13000000	72000000	15000000	40000000	15000000	24000000	140000000	6800000	3500000	13000000	80000000	3.74778e+07
P42766	170000000	94000000	53000000	18000000	99000000	100000000	94000000	39000000	230000000	53000000	20000000	88000000	88000000	88000000	88000000	88000000	20000000	62000000	54000000	54000000	84000000	88000000	54000000	84000000	25000000	47000000	47000000	11000000	31000000	5.23333e+07
P43307	1700000000	1100000000	830000000	770000000	540000000	1200000000	970000000	630000000	1000000000	590000000	640000000	930000000	15000000	16000000	16000000	16000000	930000000	630000000	630000000	930000000	47000000	630000000	100000000	47000000	1200000000	51000000	51000000	630000000	1200000000	4.39556e+08
P43686	1700000000	490000000	600000000	950000000	380000000	920000000	660000000	500000000	1800000000	240000000	160000000	1100000000	13000000	14000000	14000000	14000000	1100000000	500000000	500000000	1100000000	24000000	500000000	16000000	430000000	560000000	47000000	47000000	500000000	62000000	2.42889e+08
P45974	18000000	7600000	7200000	10000000	4600000	13000000	27000000	27000000	10000000	10000000	4600000	10000000	10000000	10000000	10000000	10000000	20000000	27000000	14000000	21000000	12000000	10000000	110000000	12000000	7000000	67000000	67000000	29000000	67000000	4.23333e+07
P46060	18000000	110000000	11000000	11000000	22000000	22000000	12000000	22000000	22000000	22000000	22000000	11000000	5700000	5700000	18000000	5700000	18000000	14000000	25000000	25000000	16000000	16000000	16000000	570000000	11000000	11000000	45000000	91000000	2000000000	3.08444e+08
P46108	18000000	1200000000	18000000	18000000	27000000	27000000	19000000	27000000	110000000	27000000	27000000	14000000	21000000	21000000	62000000	21000000	31000000	32000000	140000000	5000000	23000000	23000000	23000000	22000000	48000000	100000000	20000000	31000000	110000000	4.44444e+07
P46776	18000000	3100000	13000000	13000000	4500000	10000000	22000000	22000000	80000000	5000000	18000000	14000000	50000000	54000000	54000000	54000000	14000000	22000000	54000000	14000000	560000000	560000000	560000000	560000000	4200000	4200000	4200000	9000000	9000000	2.52289e+08
P46779	18000000	730000000	7700000	7700000	5100000	7000000	15000000	15000000	14000000	4200000	4500000	5500000	36000000	37000000	37000000	37000000	5500000	15000000	37000000	5500000	140000000	140000000	110000000	110000000	5500000	5500000	5500000	9200000	9200000	5.94333e+07
P46781	18000000	630000000	32000000	32000000	14000000	6500000	14000000	14000000	32000000	32000000	14000000	32000000	35000000	36000000	36000000	36000000	35000000	35000000	36000000	35000000	32000000	32000000	75000000	32000000	46000000	32000000	15000000	35000000	32000000	3.67778e+07
P46783	18000000	210000000	10000000	10000000	7700000	3900000	7700000	7700000	22000000	22000000	7700000	9600000	24000000	25000000	25000000	25000000	25000000	4500000	25000000	26000000	88000000	730000000	88000000	88000000	28000000	51000000	6200000	730000000	1300000000	3.45467e+08
P46940	18000000	730000000	7700000	7700000	5100000	7000000	15000000	15000000	14000000	4200000	4500000	5500000	36000000	37000000	37000000	37000000	5500000	15000000	37000000	5500000	110000000	110000000	19000000	19000000	13000000	25000000	15000000	340000000	63000000	7.93333e+07
P47756	18000000	9200000	7100000	130000000	5200000	15000000	32000000	32000000	130000000	130000000	5200000	130000000	130000000	130000000	130000000	130000000	150000000	150000000	4300000	150000000	130000000	130000000	76000000	130000000	15000000	690000	15000000	690000	690000	5.53411e+07
P47914	18000000	730000000	7700000	7700000	22000000	22000000	7500000	22000000	32000000	22000000	22000000	16000000	43000000	43000000	6100000	43000000	22000000	33000000	150000000	27000000	62000000	110000000	62000000	62000000	41000000	110000000	26000000	69000000	19000000	6.23333e+07
P47929	710000	6200000	74000000	2900000	980000	2700000	1500000	21000000	300000000	590000	5800000	3900000	1400000	2500000	2500000	2500000	2500000	22000000	39000000	5700000	5700000	5700000	14000000	7200000	13000000	12000000	2500000	2500000	37000000	1.10667e+07
P48741	18000000	50000000	13000000	13000000	3100000	3100000	15000000	3100000	8200000	3100000	3100000	13000000	51000000	51000000	810000	51000000	3100000	33000000	5400000	60000000	42000000	80000000	42000000	2000000	36000000	15000000	12000000	15000000	15000000	2.87778e+07
P48960	18000000	50000000	3100000	3100000	3100000	3100000	15000000	3100000	16000000	3100000	3100000	3100000	3100000	3100000	6100000	3100000	6100000	9200000	12000000	77000000	3100000	3100000	8600000	3100000	10000000	21000000	17000000	91000000	21000000	1.97667e+07
P48995	18000000	730000000	7700000	7700000	17000000	17000000	7500000	17000000	21000000	17000000	17000000	11000000	6500000	6500000	27000000	6500000	27000000	12000000	14000000	87000000	46000000	100000000	46000000	75000000	13000000	25000000	6100000	75000000	80000000	5.17889e+07
P49137	18000000	50000000	10000000	10000000	810000	810000	15000000	810000	12000000	810000	810000	9600000	810000	810000	2400000	810000	2400000	6000000	19000000	59000000	210000000	2000000000	210000000	210000000	12000000	24000000	8200000	210000000	14000000	3.22022e+08
P49189	18000000	1200000000	18000000	18000000	6100000	6100000	19000000	6100000	20000000	6100000	6100000	14000000	40000000	40000000	30000000	40000000	1200000000	1200000000	67000000	83000000	19000000	19000000	19000000	54000000	1200000	1200000	20000000	6400000	6400000	1.62444e+07
P49407	18000000	15000000	6600000	9200000	6300000	19000000	6400000	6100000	15000000	5700000	5500000	6900000	6900000	6900000	6900000	6900000	6900000	34000000	12000000	25000000	84000000	6900000	84000000	84000000	13000000	25000000	5500000	84000000	930000000	1.46267e+08
P49419	18000000	50000000	2400000	2400000	2400000	2400000	15000000	2400000	15000000	2400000	2400000	2400000	6100000	6100000	2400000	6100000	2400000	7900000	14000000	21000000	2400000	2400000	11000000	2400000	11000000	3100000	6300000	2400000	3100000	4900000
P49448	18000000	110000000	11000000	11000000	22000000	22000000	12000000	22000000	22000000	22000000	22000000	11000000	15000000	15000000	16000000	15000000	16000000	100000000	100000000	110000000	39000000	39000000	39000000	84000000	84000000	84000000	17000000	80000000	730000000	1.32889e+08
P49588	180000000	66000000	55000000	150000000	62000000	130000000	120000000	38000000	130000000	78000000	23000000	120000000	3100000	4650000	4650000	4650000	150000000	120000000	4650000	4650000	55000000	24000000	6400000	51000000	64000000	64000000	64000000	4650000	4650000	3.75222e+07
P49720	180000000	35000000	63000000	110000000	42000000	31000000	69000000	52000000	150000000	33000000	38000000	140000000	140000000	140000000	140000000	140000000	110000000	61000000	890000000	35000000	940000000	140000000	94000000	18000000	970000000	62000000	62000000	18000000	18000000	258000000
P49721	180000000	38000000	62000000	83000000	82000000	110000000	88000000	62000000	130000000	54000000	48000000	110000000	110000000	110000000	110000000	110000000	83000000	57000000	22000000	38000000	25000000	110000000	25000000	110000000	17000000	26000000	69000000	69000000	51000000	5.57778e+07
P49748	180000000	120000000	26000000	26000000	46000000	100000000	120000000	52000000	110000000	27000000	31000000	86000000	3100000	3500000	3500000	3500000	26000000	64000000	3500000	3500000	39000000	39000000	6100000	51000000	24000000	36000000	36000000	2200000	19000000	2.80333e+07
P49770	180000000	38000000	80000000	26000000	44000000	45000000	36000000	26000000	27000000	18000000	18000000	47000000	47000000	47000000	47000000	47000000	18000000	37000000	690000	21000000	11000000	47000000	11000000	43000000	17000000	9300000	41000000	5500000	5500000	2.11444e+07
P49773	180000000	100000000	50000000	120000000	67000000	140000000	100000000	120000000	110000000	91000000	120000000	140000000	140000000	140000000	140000000	140000000	120000000	82000000	670000000	100000000	1100000000	140000000	19000000	140000000	16000000	26000000	3000000	140000000	19000000	1.78111e+08
P49915	180000000	120000000	26000000	26000000	46000000	100000000	120000000	52000000	160000000	51000000	31000000	86000000	3100000	3900000	3900000	3900000	26000000	120000000	3900000	3900000	40000000	40000000	6200000	52000000	1500000000	41000000	41000000	2600000	150000000	2.08089e+08
P49959	180000000	180000000	120000000	140000000	97000000	180000000	110000000	130000000	150000000	110000000	170000000	140000000	2000000	3000000	3000000	2000000	140000000	2000000	140000000	92000000	5400000	140000000	5400000	110000000	19000000	19000000	69000000	1300000	1300000	4.11556e+07
P50238	910000	910000	5800000	890000	5800000	910000	910000	910000	2000000	2000000	5800000	5800000	8300000	5100000	610000	610000	610000	2100000	2600000	2600000	2600000	2600000	2600000	2600000	1200000	2100000	2100000	6600000	6600000	3.22222e+06
P50452	3100000	3100000		3100000		3100000	3500000	3100000	3100000	1500000				1800000	390000	390000	390000	2200000	460000	1900000	1900000	1900000	1900000	4600000	4600000	2100000	2100000	2500000	5500000	3.01111e+06
P50454	180000000	84000000	92000000	60000000	44000000	140000000	77000000	38000000	110000000	38000000	33000000	55000000	55000000	55000000	55000000	55000000	33000000	22000000	33000000	15000000	84000000	33000000	84000000	84000000	47000000	64000000	64000000	80000000	330000000	9.66667e+07
P50502	1800000	1000000	1400000	920000	1400000	1800000	4100000	1800000	1800000	1800000	1400000	1400000	1400000	1400000	1400000	1400000	1400000	3300000	3300000	1900000	1900000	1900000	1900000	6600000	4900000	2200000	2100000	2100000	2500000	2900000
P50570	180000000	17000000	51000000	120000000	38000000	100000000	89000000	31000000	110000000	31000000	21000000	130000000	130000000	130000000	130000000	130000000	120000000	77000000	230000000	17000000	72000000	130000000	72000000	72000000	430000000	24000000	64000000	98000000	6800000	1.07644e+08
P50991	180000000	87000000	50000000	100000000	63000000	130000000	92000000	100000000	110000000	91000000	110000000	130000000	130000000	130000000	130000000	130000000	100000000	280000000	570000000	87000000	2000000000	130000000	940000000	24000000	570000000	24000000	130000000	110000000	5500000	4.37056e+08
P51149	820000	820000	850000	790000	580000	820000	820000	2900000	820000	820000	580000	580000	1300000	2300000	770000	770000	770000	1200000	1200000	1900000	1900000	1900000	1900000	7200000	1200000	4100000	4100000	2100000	1300000	2.85556e+06
P51153	180000000	14000000	44000000	26000000	110000000	71000000	64000000	24000000	170000000	70000000	26000000	90000000	90000000	90000000	90000000	90000000	26000000	54000000	81000000	81000000	47000000	90000000	37000000	24000000	24000000	24000000	45000000	25000000	51000000	4.07778e+07
P51512	2900000	2800000	940000	2700000	940000	2900000	2900000	2900000	2900000	2900000	940000	940000	940000	4700000	4700000	4700000	4700000	2100000	820000	540000	470000	470000	470000	470000	470000	3800000	11000000	820000	820000	2.08778e+06
P51648	570000	570000	570000	970000	570000	730000	730000	730000	730000	730000	570000	600000	600000	600000	600000	600000	600000	750000	580000	580000	580000	580000	580000	580000	4300000	890000	2500000	7400000	1900000	2.14556e+06
P51665	180000000	40000000	80000000	28000000	44000000	45000000	38000000	27000000	23000000	20000000	18000000	47000000	47000000	47000000	47000000	47000000	18000000	31000000	140000000	19000000	80000000	47000000	80000000	80000000	47000000	64000000	64000000	67000000	730000000	1.39889e+08
P51688	1700000	1700000	1200000	2900000	1200000	2800000	2800000	2800000	2800000	2800000	1200000	1200000	420000	1100000	1100000	1100000	1100000	1800000	640000	640000	640000	640000	9100000	2100000	3300000	1500000	3000000	3000000	1300000	2.73111e+06
P51858	1800000000	210000000	680000000	970000000	720000000	1000000000	1300000000	430000000	1000000000	400000000	230000000	1200000000	15000000	16000000	16000000	16000000	1200000000	430000000	430000000	1200000000	110000000	430000000	72000000	45000000	1200000000	140000000	140000000	430000000	570000000	3.48556e+08
P51884	590000	590000	14000000	1700000	1600000	1600000	1600000	1600000	1600000	1600000	1600000	610000	610000	610000	610000	610000	610000	2000000	2000000	2000000	2000000	2000000	2000000	2000000	4300000	890000	2500000	2500000	2500000	2.29889e+06
P51991	470000	8600000	330000	670000	330000	470000	470000	990000	980000	1900000	330000	330000	12000000	2600000	2600000	2600000	2600000	1700000	5900000	4200000	4200000	4200000	4200000	2300000	1900000	500000	9800000	5200000	2500000	3.86667e+06
P52209	1200000	2100000	1100000	910000	1100000	1200000	1700000	1200000	630000	630000	1100000	1100000	1600000	1600000	1600000	1600000	1600000	1600000	1300000	1300000	1300000	1300000	1300000	1300000	2800000	1200000	6500000	6500000	6500000	3.18889e+06
P52789	1800000000	210000000	680000000	970000000	720000000	1000000000	1300000000	430000000	1000000000	400000000	230000000	1200000000	15000000	16000000	16000000	16000000	1200000000	430000000	430000000	1200000000	47000000	430000000	72000000	110000000	1200000000	18000000	54000000	430000000	570000000	3.25667e+08
P53004	19000000	1100000000	49000000	49000000	17000000	7700000	17000000	17000000	49000000	49000000	17000000	8400000	39000000	41000000	41000000	41000000	56000000	6300000	41000000	57000000	50000000	110000000	50000000	50000000	69000000	1500000000	17000000	11000000	11000000	2.07556e+08
P53041	19000000	8600000	11000000	7800000	7100000	14000000	7700000	4400000	11000000	4500000	3600000	7700000	7700000	7700000	7700000	7700000	7700000	80000000	30000000	94000000	9800000	7700000	9800000	6900000	14000000	25000000	32000000	25000000	88000000	2.42444e+07
P53396	19000000	26000000	17000000	16000000	6300000	73000000	17000000	73000000	29000000	73000000	6300000	25000000	25000000	25000000	25000000	25000000	36000000	210000000	31000000	92000000	54000000	45000000	46000000	46000000	120000000	29000000	3500000	67000000	63000000	5.26111e+07
P53779	19000000	1200000000	8100000	13000000	730000000	7700000	6200000	17000000	49000000	680000000	13000000	13000000	13000000	13000000	13000000	13000000	13000000	13000000	13000000	33000000	120000000	13000000	120000000	120000000	22000000	14000000	3000000	120000000	14000000	6.06667e+07
P53801	19000000	13000000	9000000	9700000	41000000	17000000	41000000	41000000	160000000	9700000	16000000	9700000	9700000	9700000	9700000	9700000	9700000	11000000	11000000	55000000	9900000	9700000	15000000	9900000	15000000	17000000	7500000	9900000	17000000	1.23222e+07
P54105	19000000	12000000	11000000	150000000	5400000	16000000	39000000	39000000	150000000	150000000	5400000	150000000	150000000	150000000	150000000	150000000	170000000	170000000	7800000	170000000	150000000	150000000	150000000	150000000	130000000	22000000	3500000	150000000	22000000	1.03056e+08
P54136	19000000	13000000	9000000	9700000	41000000	17000000	41000000	41000000	160000000	9700000	16000000	9700000	9700000	9700000	9700000	9700000	9700000	13000000	13000000	39000000	10000000	9700000	17000000	10000000	17000000	17000000	7500000	10000000	17000000	12800000
P54578	19000000	50000000	2400000	2400000	2400000	2400000	16000000	2400000	15000000	2400000	2400000	10000000	2400000	2400000	2400000	2400000	2400000	29000000	14000000	55000000	2400000	2400000	8600000	2400000	80000000	80000000	720000	1900000000	20000000	2.32947e+08
P54652	19000000	18000000	10000000	6200000	6700000	19000000	50000000	50000000	230000000	6200000	7600000	11000000	11000000	11000000	11000000	11000000	14000000	14000000	14000000	1200000000	7700000	14000000	14000000	7700000	14000000	24000000	63000000	30000000	11000000	20600000
P54709	630000	630000	740000	720000	740000	630000	5000000	630000	630000	820000	740000	740000	1500000	1500000	1500000	1500000	1500000	1400000	2300000	2300000	2300000	2300000	2300000	4200000	1100000	1100000	1500000	1500000	1500000	1.97778e+06
P54819	2000000	2000000	530000	820000	530000	2000000	2000000	2900000	2000000	2000000	530000	810000	810000	810000	810000	810000	810000	1500000	1500000	440000	480000	3400000	1300000	1300000	1300000	1300000	870000	870000	870000	1.29889e+06
P54886	19000000	22000000	8100000	46000000	17000000	2400000	6200000	17000000	46000000	46000000	6200000	46000000	46000000	46000000	46000000	46000000	54000000	3100000	21000000	55000000	47000000	46000000	100000000	47000000	15000000	11000000	32000000	80000000	11000000	4.32222e+07
P55036	19000000	8600000	11000000	7800000	7100000	14000000	7700000	4400000	11000000	4500000	3600000	7700000	7700000	7700000	7700000	7700000	7700000	13000000	39000000	33000000	9800000	7700000	9800000	7000000	19000000	28000000	160000000	9800000	9800000	2.89889e+07
P55060	19000000	50000000	690000	690000	4300000	690000	16000000	690000	20000000	690000	4300000	690000	2400000	2400000	20000000	2400000	20000000	7700000	14000000	39000000	690000	690000	15000000	690000	13000000	730000000	730000000	6600000	730000000	2.47408e+08
P55084	19000000	50000000	2550000	2550000	4300000	2550000	16000000	2550000	20000000	2550000	4300000	2550000	2400000	2400000	21000000	2400000	21000000	26000000	130000000	39000000	3100000	3100000	15000000	3100000	13000000	49000000	49000000	80000000	80000000	3.28111e+07
P55263	5100000	1400000	12000000	2900000	15000000	5500000	1200000	1400000	1400000	5700000	2900000	9800000	1900000	1900000	2200000	2200000	2200000	760000	5100000	2900000	1800000	2900000	2900000	2900000	470000	470000	470000	470000	470000	1.42778e+06
P55786	1800000	330000	1900000	610000	1900000	2400000	880000	2400000	2400000	2400000	1900000	1600000	1600000	1200000	1200000	1200000	1200000	3000000	3000000	4700000	4700000	4700000	4700000	1300000	1300000	2200000	2200000	2000000	2000000	2.78889e+06
P55795	190000000	97000000	140000000	68000000	92000000	250000000	90000000	71000000	130000000	30000000	13000000	57000000	57000000	57000000	57000000	57000000	13000000	23000000	13000000	8600000	120000000	13000000	120000000	120000000	46000000	64000000	64000000	730000000	120000000	1.55222e+08
P56537	370000	6600000	1800000	1600000	470000	370000	370000	370000	370000	370000	470000	470000	470000	3300000	3300000	3300000	3300000	3300000	2000000	1900000	1900000	1900000	30000000	3000000	5700000	4100000	7200000	10000000	1200000	7.22222e+06
P57088	190000000	51000000	65000000	80000000	54000000	130000000	75000000	74000000	110000000	58000000	73000000	99000000	99000000	99000000	99000000	99000000	80000000	37000000	19000000	19000000	94000000	99000000	19000000	19000000	19000000	18000000	33000000	57000000	1900000000	2.50889e+08
P58107	190000000	120000000	89000000	88000000	68000000	150000000	110000000	59000000	130000000	96000000	67000000	97000000	1700000	2600000	2600000	1700000	88000000	1700000	88000000	39000000	47000000	88000000	4650000	53000000	19000000	77000000	77000000	1200000	1200000	4.08944e+07
P58166	190000000	120000000	89000000	88000000	68000000	150000000	110000000	59000000	130000000	96000000	67000000	97000000	1700000	2900000	2900000	1700000	88000000	1700000	88000000	39000000	20000000	88000000	4900000	88000000	19000000	110000000	110000000	1200000	1200000	4.91444e+07
P60174	1300000	140000000	12000000	2000000	12000000	1300000	2800000	590000	1300000	1300000	12000000	4900000	1100000	1000000	1000000	1000000	1000000	2100000	2100000	520000	520000	520000	520000	470000	6000000	1900000	2100000	2100000	6100000	2.24778e+06
P60568	17000000	25000000	3500000	3500000	3500000	17000000	25000000	25000000	25000000	25000000	3500000	3500000	3500000	4100000	5100000	3000000	3000000	3000000	3000000	2700000	470000	470000	470000	470000	470000	3800000	11000000	820000	820000	2.08778e+06
P60673	190000000	59000000	77000000	140000000	41000000	27000000	28000000	30000000	190000000	21000000	54000000	87000000	87000000	87000000	87000000	87000000	54000000	110000000	65000000	65000000	47000000	87000000	84000000	41000000	41000000	37000000	37000000	17000000	100000000	5.45556e+07
P60866	190000000	160000000	30000000	100000000	100000000	81000000	130000000	130000000	110000000	130000000	100000000	51000000	5000000	6100000	6100000	6100000	100000000	170000000	6100000	6100000	84000000	22000000	7700000	49000000	49000000	100000000	100000000	6100000	100000000	5.75333e+07
P61026	190000000	42000000	60000000	42000000	53000000	200000000	45000000	39000000	240000000	28000000	22000000	54000000	54000000	54000000	54000000	54000000	22000000	36000000	190000000	77000000	140000000	54000000	140000000	140000000	51000000	67000000	67000000	94000000	80000000	9.25556e+07
P61160	1600000	66000000	2900000	5900000	950000	6800000	81000000	4700000	3900000	26000000	5500000	11000000	6400000	5200000	5200000	5200000	5200000	55000000	89000000	10000000	10000000	10000000	10000000	7600000	10000000	15000000	9800000	9800000	2200000	9.37778e+06
P61163	570000	17000000	510000	840000	510000	570000	10000000	600000	570000	570000	510000	510000	730000	730000	730000	730000	730000	3100000	3100000	3100000	3100000	3100000	3100000	1200000	2600000	8200000	2900000	2500000	2600000	3.25556e+06
P61204	2900000	2800000	940000	2700000	940000	2900000	2900000	2900000	2900000	2900000	940000	940000	940000	4700000	4700000	4700000	4700000	2100000	820000	540000	10000000	10000000	10000000	7600000	10000000	15000000	9800000	9800000	2200000	9.37778e+06
P61221	190000000	88000000	140000000	62000000	70000000	170000000	120000000	68000000	190000000	53000000	16000000	110000000	4500000	5400000	5400000	5400000	62000000	97000000	5400000	5400000	50000000	120000000	7000000	41000000	29000000	47000000	47000000	5400000	120000000	5.18222e+07
P61254	900000	900000	40000000	2900000	40000000	900000	900000	1200000	900000	6100000	750000	1200000	16000000	20000000	20000000	20000000	20000000	1900000	1500000	1500000	1500000	1500000	1500000	970000	1100000	1100000	20000000	20000000	20000000	7.51889e+06
P61604	19000000	360000	250000	250000	34000000	39000000	360000	720000	720000	250000	59000000	59000000	59000000	59000000	59000000	30000000	39000000	39000000	39000000	39000000	360000	7700000	7700000	6200000	21000000	10000000	6000000	6000000	6000000	7.88444e+06
P61956	2000000	1500000000	4900000	4900000	51000000	2900000	2600000	2600000	15000000	89000000	5000000	4900000	17000000	18000000	210000000	9600000	210000000	210000000	9600000	46000000	51000000	1500000000	1500000000	51000000	33000000	5500000	33000000	64000000	5500000	3.60333e+08
P61981	2600000	160000000	6000000	1800000	130000000	39000000	20000000	2000000	2000000	1800000	27000000	40000000	40000000	40000000	40000000	30000000	39000000	39000000	39000000	39000000	810000	1400000	1400000	27000000	6000000	17000000	6500000	6500000	6500000	8.12333e+06
P62081	740000	2100000	1600000	1800000	3700000	740000	740000	670000	1100000	1100000	3700000	1100000	1100000	1100000	1100000	1100000	1100000	1600000	1600000	420000	420000	420000	9100000	2100000	3300000	1500000	3000000	3000000	2200000	2.78222e+06
P62136	1900000	1600000	6100000	910000	6100000	1900000	1900000	1900000	1900000	1900000	630000	2200000	2500000	1000000	1000000	1000000	1000000	5300000	5300000	970000	970000	970000	970000	2700000	2700000	7200000	7200000	6600000	34000000	7.03444e+06
P62244	590000	590000	2800000	1700000	2800000	590000	590000	590000	2400000	580000	2800000	590000	240000	240000	240000	240000	240000	1300000	1300000	1300000	1300000	1300000	1300000	3600000	910000	910000	6500000	6500000	6500000	3.20222e+06
P62258	500000	500000	580000	580000	36000000	39000000	500000	580000	580000	580000	45000000	45000000	45000000	45000000	45000000	30000000	39000000	39000000	39000000	39000000	500000	4000000	4000000	6200000	21000000	10000000	6000000	6000000	6000000	7.07778e+06
P62269	630000	630000	1300000	3700000	1300000	630000	630000	630000	620000	1900000	1300000	1300000	1300000	27000000	4500000	4500000	4500000	2000000	320000	320000	320000	320000	320000	2600000	2600000	2100000	2100000	2100000	2100000	1.61778e+06
P62277	590000	590000	2100000	6900000	2100000	590000	590000	920000	520000	990000	2100000	2100000	2100000	27000000	27000000	27000000	27000000	27000000	1300000	1300000	1300000	1300000	1300000	1200000	1200000	2100000	2100000	2100000	2100000	1.63333e+06
P62304	470000	470000	21000000	150000000	860000	470000	470000	470000	3800000	11000000	860000	860000	470000	470000	470000	470000	470000	300000	22000000	22000000	22000000	22000000	22000000	2100000	1400000	1500000	2100000	2100000	2100000	8.58889e+06
P62312	2000000	2000000	780000	2400000	780000	2000000	2000000	2000000	680000	680000	780000	780000	5000000	5100000	5100000	5100000	5100000	3900000	4100000	4100000	4100000	4100000	4100000	3100000	1200000	4200000	4200000	2100000	2100000	3.24444e+06
P62314	480000	480000	1600000	1600000	1600000	480000	480000	360000	11000000	11000000	1600000	1600000	1700000	1700000	1700000	1700000	1700000	2600000	2600000	1900000	1900000	1900000	1900000	2200000	4900000	880000	2100000	6600000	2300000	2.74222e+06
P62701	730000	1200000	11000000	19000000	1500000	730000	730000	730000	730000	2900000	1500000	610000	610000	610000	610000	610000	610000	30000000	39000000	39000000	39000000	39000000	39000000	39000000	1900000	4300000	2000000	2000000	2000000	1.86889e+07
P62879	2000000	2000000	4000000	22000000	4000000	2000000	1100000	2000000	2000000	2000000	6200000	21000000	10000000	6000000	6000000	6000000	6000000	30000000	39000000	39000000	39000000	39000000	39000000	2300000	2300000	2200000	2200000	2200000	2200000	1.44889e+07
P62888	910000	910000	600000	3000000	600000	910000	910000	770000	1900000	1500000	600000	600000	780000	590000	590000	590000	590000	1700000	1700000	400000	400000	400000	9100000	2100000	3300000	1500000	3000000	3000000	1600000	2.71111e+06
P62906	820000	2200000	3600000	740000	3600000	820000	820000	820000	820000	820000	3600000	3600000	7300000	5300000	510000	510000	510000	4400000	1000000	1000000	1000000	1000000	1000000	1000000	1200000	2900000	2900000	1700000	1700000	1600000
P62979	1200000	3400000	18000000	990000	18000000	2800000	1900000	3800000	48000000	48000000	3500000	20000000	20000000	20000000	20000000	20000000	20000000	3100000	12000000	1300000	1300000	1300000	1300000	4400000	2000000	1600000	2100000	2100000	17000000	3.67778e+06
P63096	1800000	1800000	1100000	1300000	1100000	1800000	1200000	1800000	1800000	1800000	1100000	1100000	1100000	8700000	8700000	8700000	8700000	1100000	870000	550000	550000	550000	550000	35000000	8800000	2600000	1200000	1200000	2100000	5.83889e+06
P63104	2600000	6000000	6500000	6500000	30000000	27000000	27000000	17000000	6500000	6500000	39000000	39000000	39000000	39000000	39000000	130000000	27000000	27000000	27000000	27000000	2600000	2700000	2700000	2700000	2700000	2700000	650000	1800000	1800000	2.26111e+06
P63261	1600000	66000000	2900000	5900000	950000	6800000	81000000	4700000	3900000	26000000	5500000	11000000	6400000	5200000	5200000	5200000	5200000	55000000	89000000	10000000	10000000	10000000	10000000	7600000	10000000	15000000	9800000	9800000	140000000	2.46889e+07
P67775	1700000	1700000	1400000	1300000	1400000	1700000	6700000	1700000	1700000	1700000	1400000	1400000	1400000	4600000	4600000	4600000	4600000	2500000	2500000	990000	990000	990000	990000	35000000	8800000	2600000	2900000	1200000	2100000	6.17444e+06
P67936	1700000	1700000	2300000	350000	2300000	1700000	1500000	1700000	1700000	1400000	2300000	2300000	820000	2500000	1500000	1500000	1500000	1500000	1500000	1500000	350000	350000	350000	3800000	3400000	1100000	7400000	5200000	3000000	2.77222e+06
P68032	1600000	10000000	1300000	2100000	1300000	1600000	11000000	1600000	1600000	1600000	950000	9400000	9400000	9400000	9400000	9400000	9400000	9500000	2500000	1700000	1700000	1700000	1700000	16000000	590000	2100000	2100000	2100000	8500000	4.05444e+06
P68104	820000	8900000	1600000	15000000	1600000	2300000	17000000	3900000	5500000	1300000	1600000	1600000	97000000	6700000	1600000	590000	760000	6800000	2100000	850000	850000	850000	850000	850000	850000	850000	2100000	2100000	19000000	3.14444e+06
P68371	1700000	1700000	350000	1100000	350000	1300000	1000000	1300000	1300000	1300000	350000	350000	1600000	630000	630000	630000	630000	1300000	1300000	1900000	1900000	1900000	1900000	7200000	1200000	4100000	4100000	2100000	1300000	2.85556e+06
P99999	20000000	8300000	7800000	7800000	30000000	14000000	30000000	30000000	21000000	4700000	30000000	14000000	14000000	14000000	14000000	14000000	14000000	7800000	7800000	27000000	60000000	14000000	60000000	60000000	60000000	60000000	9400000	60000000	60000000	4.92667e+07
Q00266	20000000	27000000	13000000	7200000	5900000	26000000	5000000	26000000	28000000	26000000	7000000	7200000	26000000	26000000	26000000	26000000	32000000	38000000	42000000	54000000	100000000	100000000	100000000	100000000	130000000	26000000	3500000	100000000	26000000	7.61667e+07
Q00341	20000000	4500000	6500000	6900000	6100000	8200000	7700000	6100000	19000000	19000000	6100000	6900000	6900000	6900000	6900000	6900000	21000000	6100000	14000000	22000000	140000000	6900000	37000000	140000000	39000000	25000000	6500000	29000000	25000000	4.98222e+07
Q00577	1100000	1100000	12000000	1300000	8400000	1100000	810000	1100000	1100000	1100000	8400000	8400000	3100000	21000000	21000000	21000000	21000000	19000000	19000000	19000000	19000000	19000000	19000000	3800000	2300000	2300000	21000000	21000000	21000000	1.42667e+07
Q00610	20000000	1500000000	14000000	14000000	12000000	24000000	19000000	12000000	21000000	21000000	8100000	14000000	14000000	14000000	14000000	14000000	32000000	31000000	13000000	33000000	88000000	14000000	14000000	110000000	13000000	15000000	16000000	31000000	15000000	3.51111e+07
Q00688	20000000	210000000	29000000	29000000	15000000	15000000	7700000	15000000	45000000	15000000	15000000	19000000	6500000	6500000	21000000	6500000	21000000	12000000	4300000	50000000	11000000	11000000	11000000	120000000	12000000	24000000	63000000	35000000	230000000	5.74444e+07
Q00765	20000000	8600000	7800000	7800000	30000000	14000000	30000000	30000000	21000000	4700000	30000000	14000000	14000000	14000000	14000000	14000000	14000000	7800000	7800000	67000000	39000000	14000000	39000000	73000000	73000000	45000000	25000000	36000000	330000000	7.48889e+07
Q00839	630000	1100000	1100000	2900000	1100000	630000	1800000	630000	630000	900000	1100000	1100000	1100000	2000000	2000000	2000000	2000000	1100000	1100000	1100000	1100000	1100000	1100000	5200000	5200000	620000	620000	620000	6500000	2.45111e+06
Q01469	510000	510000	3100000	250000	3100000	510000	510000	2200000	13000000	4000000	1700000	1000000	1000000	1000000	1000000	1000000	1000000	6400000	1200000	2600000	2600000	2600000	2600000	2300000	2300000	1200000	1200000	1200000	5800000	2.42222e+06
Q01813	20000000	19000000	9900000	14000000	9300000	850000	18000000	9300000	26000000	7600000	9300000	14000000	14000000	14000000	14000000	14000000	14000000	14000000	14000000	72000000	97000000	14000000	97000000	97000000	80000000	92000000	15000000	92000000	92000000	7.51111e+07
Q01970	20000000	50000000	15000000	9400000	7900000	9400000	16000000	9400000	2700000	9400000	7900000	9400000	20000000	20000000	21000000	20000000	22000000	29000000	35000000	15000000	9400000	9400000	60000000	9400000	60000000	25000000	25000000	50000000	54000000	3.35778e+07
Q01991	20000000	51000000	5500000	5500000	5500000	5500000	16000000	5500000	18000000	5500000	5500000	8500000	21000000	21000000	21000000	21000000	22000000	29000000	6500000	1600000	6000000	6000000	1900000000	6000000	1900000000	24000000	13000000	24000000	84000000	4.40333e+08
Q02218	20000000	17000000	13000000	13000000	7300000	11000000	17000000	7300000	21000000	5700000	8900000	13000000	13000000	13000000	13000000	13000000	13000000	13000000	13000000	25000000	13000000	13000000	13000000	6800000	6900000	140000000	1700000	6800000	22000000	24800000
Q02388	20000000	4500000	6500000	6900000	6100000	8200000	7700000	6100000	19000000	19000000	6100000	6900000	6900000	6900000	6900000	6900000	22000000	6100000	130000000	22000000	19000000	6900000	47000000	19000000	7800000	36000000	8900000	29000000	36000000	2.32889e+07
Q02410	20000000	7600000	11000000	11000000	27000000	13000000	27000000	27000000	110000000	110000000	27000000	12000000	12000000	12000000	12000000	12000000	130000000	120000000	4300000	130000000	120000000	12000000	80000000	36000000	11000000	11000000	28000000	110000000	39000000	4.96667e+07
Q02790	20000000	21000000	11000000	720000000	6900000	21000000	60000000	60000000	720000000	720000000	6900000	720000000	720000000	720000000	720000000	720000000	18000000	18000000	18000000	26000000	730000000	18000000	1900000000	1200000000	110000000	9400000	3000000	32000000	9400000	4.45756e+08
Q04837	20000000	1200000000	12000000	12000000	16000000	16000000	8700000	16000000	46000000	16000000	1200000	12000000	41000000	41000000	6500000	41000000	1200000	37000000	74000000	17000000	42000000	80000000	42000000	37000000	46000000	54000000	39000000	340000000	490000000	130000000
Q05331	20000000	50000000	14000000	14000000	1200000000	9500000	5900000	9500000	19000000	9500000	14000000	14000000	21000000	21000000	21000000	21000000	32000000	30000000	130000000	17000000	120000000	120000000	55000000	120000000	48000000	100000000	100000000	72000000	40000000	8.61111e+07
Q05519	20000000	28000000	10000000	26000000	7800000	26000000	5250000	26000000	100000000	26000000	7800000	26000000	7700000	7700000	27000000	7700000	27000000	11000000	100000000	27000000	26000000	26000000	1300000000	26000000	14000000	36000000	130000000	98000000	36000000	188000000
Q05682	20000000	23000000	10000000	12000000	7900000	22000000	1200000	6100000	12000000	12000000	7900000	12000000	17000000	17000000	17000000	17000000	21000000	6100000	17000000	22000000	15000000	15000000	77000000	15000000	10000000	25000000	25000000	64000000	64000000	3.44444e+07
Q05BR2	20000000	140000000	33000000	33000000	15000000	6700000	15000000	15000000	33000000	33000000	15000000	33000000	35000000	36000000	36000000	36000000	36000000	1700000	36000000	36000000	33000000	33000000	80000000	33000000	49000000	35000000	16000000	35000000	35000000	3.87778e+07
Q05BS0	20000000	37000000	19000000	19000000	12000000	33000000	33000000	23000000	18000000	19000000	12000000	19000000	19000000	19000000	19000000	19000000	29000000	30000000	120000000	15000000	20000000	19000000	70000000	20000000	70000000	13000000	11000000	13000000	13000000	2.76667e+07
Q05BV1	20000000	32000000	17000000	17000000	12000000	33000000	27000000	23000000	18000000	17000000	11000000	17000000	17000000	17000000	17000000	17000000	17000000	50000000	17000000	17000000	17000000	17000000	63000000	17000000	63000000	5900000	63000000	33000000	5900000	3.16444e+07
Q05BZ5	20000000	4500000	54000000	54000000	17000000	8200000	7700000	17000000	54000000	54000000	17000000	54000000	54000000	54000000	54000000	54000000	64000000	67000000	14000000	64000000	57000000	54000000	24000000	57000000	12000000	62000000	18000000	62000000	62000000	4.53333e+07
Q05CK9	20000000	21000000	10000000	730000000	5500000	21000000	60000000	60000000	730000000	730000000	5500000	730000000	730000000	730000000	730000000	730000000	18000000	18000000	18000000	22000000	730000000	18000000	2000000000	18000000	120000000	14000000	28000000	3500000	14000000	3.27278e+08
Q05CN7	20000000	28000000	10000000	26000000	7800000	26000000	5400000	26000000	100000000	26000000	7800000	26000000	15000000	15000000	27000000	15000000	27000000	96000000	25000000	25000000	26000000	26000000	75000000	26000000	26000000	28000000	930000000	3500000	28000000	1.29833e+08
Q05CU6	200000000	42000000	61000000	33000000	53000000	200000000	41000000	32000000	170000000	28000000	20000000	41000000	41000000	41000000	41000000	41000000	20000000	9800000	20000000	84000000	120000000	20000000	75000000	120000000	2000000000	63000000	63000000	24000000	80000000	285000000
Q05D08	200000000	60000000	140000000	77000000	160000000	280000000	150000000	80000000	500000000	66000000	110000000	110000000	7600000	7700000	7700000	7700000	77000000	190000000	7700000	7700000	51000000	730000000	9400000	47000000	47000000	52000000	52000000	7700000	52000000	1.16456e+08
Q05D48	200000000	83000000	120000000	110000000	84000000	180000000	200000000	170000000	220000000	110000000	130000000	140000000	9000000	9600000	9600000	9600000	140000000	890000000	9600000	140000000	25000000	25000000	51000000	46000000	280000000	63000000	63000000	9600000	51000000	6.81778e+07
Q05D91	200000000	32000000	51000000	77000000	61000000	130000000	94000000	51000000	110000000	37000000	49000000	130000000	130000000	130000000	130000000	130000000	77000000	130000000	490000000	32000000	1500000000	130000000	45000000	730000000	570000000	24000000	69000000	69000000	160000000	3.66333e+08
Q05DA4	200000000	11000000	50000000	47000000	76000000	64000000	80000000	29000000	240000000	70000000	23000000	61000000	61000000	61000000	61000000	61000000	23000000	39000000	9200000	16000000	84000000	61000000	84000000	84000000	11000000	11000000	11000000	84000000	1900000000	2.58889e+08
Q05DB4	370000	2600000	350000	730000	350000	370000	370000	370000	370000	370000	350000	660000	660000	660000	660000	660000	660000	1100000	1100000	1300000	1300000	1300000	9100000	2100000	3300000	1500000	6100000	6100000	1400000	3.57778e+06
Q05DH6	200000000	54000000	80000000	190000000	43000000	150000000	180000000	100000000	210000000	50000000	48000000	170000000	8200000	9000000	9000000	9000000	190000000	570000000	9000000	9000000	84000000	100000000	11000000	80000000	120000000	120000000	110000000	88000000	40000000	8.36667e+07
Q05DL3	200000000	110000000	91000000	44000000	78000000	180000000	89000000	85000000	81000000	69000000	28000000	75000000	75000000	75000000	75000000	75000000	28000000	26000000	7500000	11000000	46000000	75000000	46000000	94000000	29000000	78000000	78000000	80000000	45000000	6.34444e+07
Q05DN7	200000000	30000000	80000000	3400000	44000000	140000000	45000000	1600000	63000000	3400000	44000000	37000000	37000000	37000000	37000000	37000000	30000000	25000000	6100000	49000000	5000000	37000000	50000000	5000000	50000000	74000000	74000000	2400000	1300000000	1.77489e+08
Q06830	5800000	5000000	400000	3500000	400000	5800000	5800000	1700000	830000	830000	240000	3000000	1200000	1200000	2500000	2500000	2500000	1400000	260000	2300000	2300000	2300000	2300000	2800000	450000	10000000	10000000	9800000	9800000	5.52778e+06
Q07020	2000000000	390000000	410000000	990000000	430000000	1100000000	770000000	500000000	1400000000	430000000	610000000	1500000000	14000000	15000000	15000000	15000000	1500000000	500000000	500000000	1500000000	120000000	500000000	16000000	84000000	1200000000	16000000	63000000	500000000	16000000	2.79444e+08
Q07283	2000000000	370000000	420000000	1000000000	430000000	1200000000	860000000	670000000	1400000000	550000000	530000000	1500000000	15000000	15000000	15000000	15000000	1500000000	670000000	670000000	1500000000	25000000	670000000	110000000	62000000	930000000	6100000	930000000	670000000	6100000	378800000
Q07955	2000000000	370000000	420000000	1000000000	430000000	1200000000	860000000	670000000	1400000000	550000000	530000000	1500000000	15000000	16000000	16000000	16000000	1500000000	670000000	670000000	1500000000	100000000	670000000	52000000	49000000	1900000000	16000000	7800000	670000000	16000000	3.86756e+08
Q08170	21000000	1500000000	10000000	10000000	7300000	12000000	8000000	7300000	12000000	3500000	6400000	10000000	10000000	10000000	10000000	10000000	10000000	13000000	13000000	53000000	340000000	10000000	340000000	340000000	51000000	11000000	12000000	11000000	11000000	1.25111e+08
Q08188	320000	5500000	550000	5500000	11000000	2600000	4300000	310000	2600000	2600000	11000000	11000000	14000000	3900000	3900000	3900000	3900000	5100000	1300000	11000000	11000000	11000000	11000000	620000	620000	620000	3000000	3000000	12000000	5.87333e+06
Q08211	21000000	55000000	21000000	21000000	21000000	21000000	17000000	21000000	25000000	21000000	21000000	17000000	22000000	22000000	22000000	22000000	35000000	33000000	150000000	13000000	21000000	21000000	83000000	21000000	83000000	6500000	22000000	36000000	6500000	3.33333e+07
Q08257	570000	1300000	740000	790000	740000	570000	6800000	570000	570000	570000	740000	740000	1400000	2800000	2800000	2800000	2800000	3000000	2200000	4700000	4700000	4700000	4700000	1400000	1400000	1400000	4200000	4200000	4100000	3.42222e+06
Q08AJ6	21000000	3100000	18000000	18000000	22000000	10000000	22000000	22000000	12000000	5000000	9500000	11000000	50000000	54000000	54000000	54000000	11000000	22000000	54000000	11000000	140000000	140000000	19000000	19000000	14000000	25000000	20000000	25000000	91000000	5.47778e+07
Q08AM6	21000000	8600000	11000000	7800000	7100000	14000000	7700000	4400000	11000000	4500000	3600000	7700000	7700000	7700000	7700000	7700000	7700000	13000000	67000000	32000000	1500000000	7700000	1500000000	1500000000	7800000	7800000	7800000	11000000	11000000	505900000
Q08ES8	21000000	1200000000	11000000	29000000	6700000	17000000	21000000	17000000	62000000	17000000	6700000	29000000	29000000	29000000	29000000	29000000	46000000	35000000	140000000	940000000	46000000	29000000	52000000	46000000	1900000000	12000000	1900000000	110000000	12000000	4.56333e+08
Q08ET0	21000000	29000000	11000000	30000000	6700000	6800000	29000000	6800000	21000000	6800000	6700000	25000000	27000000	27000000	27000000	27000000	1200000000	40000000	1500000000	45000000	51000000	2300000	30000000	1700000	1900000000	67000000	67000000	120000000	810000	2.48868e+08
Q09028	1700000	1700000	5700000	3200000	5700000	4500000	4500000	4500000	4500000	1100000	5700000	5700000	1900000	1500000	1500000	1500000	1500000	1700000	1700000	1900000	1900000	1900000	1900000	7400000	1500000	990000	2100000	7200000	2400000	3.03222e+06
Q09161	21000000	9400000	8700000	8700000	34000000	15000000	34000000	34000000	8700000	8700000	34000000	10000000	10000000	10000000	10000000	10000000	20000000	34000000	4300000	20000000	10000000	10000000	37000000	10000000	9200000	9200000	25000000	24000000	80000000	2.38222e+07
Q09666	21000000	15000000	9800000	11000000	7500000	11000000	17000000	7500000	21000000	6600000	7300000	11000000	11000000	11000000	11000000	11000000	11000000	4300000	4300000	17000000	46000000	54000000	19000000	11000000	22000000	7600000	16000000	7600000	7600000	21200000
Q0D2M2	21000000	37000000	27000000	27000000	11000000	30000000	9000000	11000000	27000000	27000000	11000000	27000000	27000000	27000000	27000000	27000000	29000000	28000000	15000000	30000000	27000000	27000000	94000000	27000000	130000000	28000000	11000000	72000000	28000000	4.93333e+07
Q0EFC9	21000000	210000000	17000000	17000000	5700000	7700000	2000000	7700000	20000000	7700000	5700000	16000000	9200000	9200000	6500000	9200000	6500000	140000000	8300000	8300000	41000000	110000000	67000000	41000000	120000000	45000000	45000000	210000000	19000000	7.75556e+07
Q0IIM8	21000000	15000000	9800000	11000000	7500000	7700000	17000000	7500000	21000000	6600000	7300000	11000000	11000000	11000000	11000000	11000000	11000000	7800000	7800000	25000000	19000000	11000000	19000000	10000000	10000000	5000000	19000000	5000000	5000000	1.14444e+07
Q0IJ56	21000000	15000000	9800000	11000000	7500000	21000000	17000000	7500000	21000000	6600000	7300000	11000000	11000000	11000000	11000000	11000000	11000000	14000000	14000000	21000000	17000000	9300000	340000000	17000000	24000000	13000000	36000000	69000000	13000000	5.98111e+07
Q0QER2	21000000	37000000	27000000	27000000	11000000	30000000	9000000	11000000	27000000	27000000	11000000	27000000	27000000	27000000	27000000	27000000	30000000	29000000	12000000	30000000	28000000	27000000	98000000	28000000	16000000	28000000	11000000	74000000	28000000	3.75556e+07
Q0QF12	21000000	5000000	12000000	12000000	8200000	7700000	9400000	8200000	19000000	6500000	8000000	15000000	15000000	15000000	15000000	15000000	15000000	12000000	12000000	5000000	84000000	15000000	84000000	84000000	51000000	62000000	22000000	51000000	730000000	1.31444e+08
Q0VFW7	21000000	5000000	12000000	12000000	8200000	21000000	9400000	8200000	19000000	6500000	8000000	15000000	15000000	15000000	15000000	15000000	15000000	65000000	65000000	5000000	45000000	15000000	45000000	88000000	1900000000	88000000	29000000	340000000	450000000	3.33333e+08
Q0VGA5	21000000	15000000	9800000	11000000	7500000	18000000	17000000	7500000	21000000	6600000	7300000	11000000	11000000	11000000	11000000	11000000	11000000	14000000	14000000	50000000	48000000	100000000	77000000	48000000	22000000	17000000	41000000	51000000	17000000	4.67778e+07
Q0VGD6	21000000	19000000	12000000	15000000	5600000	19000000	18000000	11000000	14000000	13000000	11000000	16000000	16000000	16000000	16000000	16000000	16000000	31000000	6300000	6300000	19000000	16000000	51000000	19000000	51000000	13000000	54000000	32000000	110000000	4.05556e+07
Q0VGL3	210000000	47000000	45000000	74000000	130000000	74000000	14000000	74000000	210000000	74000000	21000000	74000000	2400000	2400000	690000	2400000	690000	3300000	14000000	17000000	80000000	120000000	8600000	80000000	9700000	9700000	9700000	50000000	580000000	105300000
Q10567	210000000	34000000	53000000	37000000	94000000	120000000	89000000	54000000	230000000	49000000	63000000	65000000	65000000	65000000	65000000	65000000	63000000	21000000	63000000	730000000	45000000	63000000	45000000	3900000	2000000000	24000000	69000000	69000000	6800000	2.58411e+08
Q12771	210000000	61000000	110000000	50000000	75000000	210000000	65000000	64000000	99000000	25000000	41000000	63000000	63000000	63000000	63000000	63000000	41000000	14000000	41000000	27000000	43000000	41000000	88000000	43000000	80000000	76000000	76000000	1900000000	6800000	2.61533e+08
Q12874	210000000	94000000	72000000	50000000	91000000	110000000	94000000	25000000	69000000	24000000	13000000	140000000	140000000	140000000	140000000	140000000	50000000	89000000	430000000	94000000	45000000	140000000	1200000000	45000000	890000000	55000000	55000000	730000000	1500000000	5.17778e+08
Q12884	30000000	110000000	12000000	12000000	700000	1200000	700000	700000	12000000	12000000	700000	12000000	16000000	17000000	89000000	4900000	15000000	89000000	4900000	18000000	12000000	12000000	68000000	12000000	68000000	14000000	1400000	12000000	14000000	2.37111e+07
Q12904	630000	630000	1100000	5800000	1100000	630000	630000	1000000	630000	630000	1100000	7400000	7400000	480000	2200000	2200000	2200000	16000000	12000000	12000000	12000000	12000000	12000000	2700000	850000	2500000	2500000	9800000	9800000	7.12778e+06
Q12907	210000000	34000000	67000000	160000000	59000000	140000000	170000000	71000000	160000000	59000000	48000000	180000000	7700000	8700000	8700000	8700000	160000000	500000000	8700000	8700000	45000000	84000000	11000000	78000000	120000000	62000000	25000000	110000000	17000000	6.13333e+07
Q13011	1100000	9000000	1300000	1700000	1300000	1100000	1200000	1100000	1100000	2100000	1300000	1300000	1300000	3400000	3400000	3400000	3400000	12000000	4000000	3900000	3900000	3900000	3900000	3900000	7900000	2100000	2100000	2100000	3900000	3.74444e+06
Q13041	210000000	84000000	27000000	80000000	52000000	80000000	84000000	80000000	150000000	80000000	52000000	66000000	9900000	9900000	26000000	9900000	26000000	12000000	12000000	39000000	81000000	1100000000	730000000	81000000	81000000	76000000	76000000	2400000	3100000	2.47833e+08
Q13057	210000000	84000000	27000000	80000000	52000000	80000000	84000000	80000000	150000000	80000000	52000000	66000000	34000000	34000000	5500000	34000000	40000000	210000000	14000000	94000000	81000000	2300000	27000000	81000000	180000000	55000000	55000000	62000000	6800000	6.11222e+07
Q13103	26000000	730000000	24000000	24000000	23000000	14000000	18000000	23000000	14000000	26000000	20000000	19000000	19000000	19000000	19000000	19000000	29000000	66000000	15000000	15000000	19000000	19000000	67000000	19000000	67000000	67000000	30000000	35000000	120000000	4.92222e+07
Q13151	210000000	49000000	75000000	57000000	62000000	100000000	50000000	66000000	85000000	44000000	50000000	84000000	84000000	84000000	84000000	84000000	50000000	27000000	28000000	9800000	1500000000	9200000	1500000000	1500000000	16000000	1500000000	1500000000	11000000	11000000	8.38578e+08
Q13185	590000	760000	3100000	370000	3100000	590000	590000	880000	590000	590000	3100000	3100000	5000000	5100000	5100000	5100000	5100000	3000000	1100000	1100000	1100000	1100000	1100000	3100000	1200000	2000000	2000000	2100000	2100000	1.75556e+06
Q13200	2100000000	440000000	400000000	810000000	430000000	1100000000	820000000	570000000	1200000000	410000000	440000000	1200000000	14000000	15000000	15000000	15000000	1200000000	570000000	570000000	1200000000	88000000	570000000	16000000	570000000	1200000000	54000000	54000000	570000000	730000000	428000000
Q13228	1400000	1400000	400000	1800000	400000	5100000	5100000	5100000	5100000	5100000	400000	400000	7000000	7000000	7000000	7000000	7000000	7000000	3200000	1500000	1500000	1500000	1500000	600000	600000	1200000	1200000	1200000	1200000	1.16667e+06
Q13233	2100000000	440000000	400000000	810000000	430000000	1100000000	820000000	570000000	1200000000	410000000	440000000	1200000000	14000000	15000000	15000000	15000000	1200000000	570000000	570000000	1200000000	50000000	570000000	16000000	530000000	1200000000	55000000	55000000	570000000	890000000	4.37333e+08
Q13242	2100000000	440000000	400000000	810000000	430000000	1100000000	820000000	570000000	1200000000	410000000	440000000	1200000000	14000000	15000000	15000000	15000000	1200000000	570000000	570000000	1200000000	45000000	570000000	16000000	530000000	1500000000	16000000	1200000	570000000	730000000	4.42022e+08
Q13247	2100000000	440000000	400000000	810000000	430000000	1100000000	820000000	570000000	1200000000	410000000	440000000	1200000000	15000000	15000000	15000000	15000000	1200000000	570000000	570000000	1200000000	110000000	570000000	16000000	570000000	1200000000	52000000	52000000	570000000	730000000	430000000
Q13263	2100000000	440000000	400000000	810000000	430000000	1100000000	820000000	570000000	1200000000	410000000	440000000	1200000000	15000000	15000000	15000000	15000000	1200000000	570000000	570000000	1200000000	110000000	570000000	94000000	110000000	1300000000	41000000	41000000	570000000	25000000	3.17889e+08
Q13283	22000000	16000000	18000000	18000000	9400000	21000000	21000000	13000000	19000000	12000000	14000000	16000000	16000000	16000000	16000000	16000000	16000000	31000000	11000000	11000000	19000000	16000000	19000000	19000000	19000000	140000000	140000000	19000000	19000000	4.55556e+07
Q13325	22000000	7600000	12000000	12000000	28000000	13000000	28000000	28000000	110000000	110000000	28000000	12000000	12000000	12000000	12000000	12000000	130000000	130000000	14000000	130000000	120000000	12000000	43000000	51000000	11000000	14000000	35000000	65000000	40000000	4.34444e+07
Q13425	22000000	25000000	6100000	6100000	6100000	24000000	3100000	6100000	19000000	6100000	6100000	6100000	130000000	130000000	140000000	130000000	6100000	280000000	570000000	25000000	730000000	1100000000	1100000000	730000000	670000000	13000000	17000000	51000000	13000000	4.91556e+08
Q13488	22000000	45000000	65000000	65000000	65000000	65000000	13000000	65000000	19000000	65000000	65000000	65000000	100000000	100000000	260000000	100000000	65000000	28000000	980000000	45000000	74000000	100000000	32000000	74000000	2000000000	150000000	140000000	19000000	150000000	3.04333e+08
Q13630	890000	890000	920000	3100000	920000	890000	6100000	490000	890000	1300000	920000	920000	2300000	2300000	2300000	2300000	2300000	2000000	2300000	920000	920000	920000	920000	920000	1300000	2200000	2200000	2200000	2700000	1.58667e+06
Q13707	22000000	5300000	5700000	5200000	4300000	8100000	19000000	19000000	4800000	5200000	2500000	5200000	45000000	45000000	45000000	45000000	5200000	19000000	45000000	5200000	5500000	5500000	63000000	5500000	23000000	40000000	40000000	72000000	40000000	3.27222e+07
Q13813	22000000	680000000	15000000	15000000	18000000	18000000	9000000	18000000	66000000	18000000	18000000	15000000	36000000	36000000	16000000	36000000	24000000	38000000	25000000	25000000	9800000	9200000	37000000	36000000	36000000	16000000	16000000	51000000	16000000	2.52222e+07
Q13838	630000	630000	2300000	570000	2300000	630000	1200000	340000	630000	440000	2300000	2300000	2300000	1400000	1800000	1800000	6000000	130000000	27000000	27000000	27000000	27000000	27000000	4200000	4200000	2100000	2100000	2100000	2100000	1.08667e+07
Q13867	22000000	24000000	16000000	21000000	6600000	16000000	26000000	15000000	18000000	14000000	14000000	21000000	21000000	21000000	21000000	21000000	33000000	32000000	140000000	340000000	47000000	21000000	47000000	100000000	46000000	54000000	54000000	35000000	8300000	4.58111e+07
Q13895	22000000	1200000000	31000000	31000000	8100000	8100000	21000000	8100000	22000000	8100000	8100000	15000000	15000000	15000000	15000000	15000000	15000000	67000000	67000000	1200000000	24000000	15000000	55000000	24000000	110000000	24000000	59000000	62000000	7700000	42300000
Q14103	510000	9100000	1900000	1600000	1200000	510000	4800000	1600000	510000	510000	1200000	900000	1800000	1900000	1900000	1900000	1900000	1800000	650000	3900000	3900000	3900000	3900000	1000000	1000000	2100000	2100000	2100000	3900000	2.65556e+06
Q14108	630000	630000	4900000	1200000	1300000	1200000	1200000	1200000	1200000	1200000	1300000	1300000	1300000	3100000	650000	650000	650000	7400000	2700000	2700000	2700000	2700000	2700000	1200000	1200000	2100000	2100000	7200000	7200000	3.23333e+06
Q14141	22000000	57000000	14000000	14000000	22000000	22000000	17000000	22000000	80000000	22000000	8800000	14000000	23000000	23000000	24000000	23000000	36000000	35000000	29000000	60000000	80000000	2000000000	2000000000	49000000	49000000	11000000	45000000	45000000	11000000	4.76667e+08
Q14204	22000000	16000000	14000000	14000000	45000000	18000000	45000000	45000000	180000000	180000000	8800000	14000000	14000000	14000000	14000000	14000000	220000000	4900000	7600000	220000000	51000000	14000000	14000000	24000000	7900000	11000000	16000000	31000000	11000000	1.99889e+07
Q14240	3000000	2000000	21000000	150000000	860000	3000000	2400000	3000000	3000000	11000000	860000	510000	510000	510000	3900000	3900000	180000	47000000	9400000	9400000	9400000	9400000	9400000	2100000	1400000	1500000	2100000	2100000	2100000	4.38889e+06
Q14258	22000000	23000000	12000000	12000000	17000000	22000000	14000000	17000000	58500000	5900000	8600000	12000000	17000000	17000000	17000000	17000000	12000000	17000000	17000000	12000000	19000000	19000000	19000000	19000000	13000000	13000000	22000000	37000000	13000000	1.93333e+07
Q14315	22000000	29000000	8900000	8900000	26000000	26000000	5400000	26000000	17000000	26000000	26000000	13000000	27000000	27000000	27000000	27000000	1200000000	25000000	14000000	59000000	16000000	16000000	16000000	16000000	62000000	16000000	22000000	37500000	340000000	6.01667e+07
Q14344	220000000	110000000	69000000	160000000	57000000	92000000	110000000	160000000	120000000	130000000	130000000	160000000	160000000	1200000	160000000	160000000	160000000	160000000	4300000	25000000	50000000	160000000	50000000	50000000	170000000	50000000	50000000	340000000	340000000	140000000
Q14400	220000000	73000000	72000000	240000000	90000000	240000000	220000000	130000000	220000000	100000000	69000000	240000000	9800000	11000000	11000000	11000000	240000000	17000000	11000000	240000000	41000000	41000000	13000000	24000000	240000000	110000000	110000000	11000000	11000000	6.67778e+07
Q14568	220000000	110000000	74000000	110000000	55000000	170000000	110000000	25000000	210000000	19000000	1800000	150000000	1700000	2900000	2900000	1700000	110000000	1700000	110000000	1200000000	5250000	110000000	5250000	77000000	19000000	110000000	110000000	1300000	1300000	4.87889e+07
Q14651	220000000	73000000	72000000	240000000	90000000	240000000	220000000	130000000	220000000	100000000	69000000	240000000	10000000	11000000	11000000	11000000	240000000	6100000	11000000	240000000	24000000	24000000	13000000	54000000	94000000	62000000	62000000	36000000	330000000	7.76667e+07
Q14666	220000000	62000000	94000000	76000000	80000000	220000000	40000000	220000000	63000000	220000000	84000000	150000000	34000000	34000000	34000000	34000000	40000000	36000000	180000000	39000000	64000000	440000000	64000000	64000000	2000000000	92000000	92000000	35000000	160000000	3.34556e+08
Q14764	220000000	38000000	120000000	30000000	64000000	160000000	38000000	25000000	81000000	19000000	64000000	33000000	33000000	33000000	33000000	33000000	190000000	84000000	15000000	25000000	29000000	33000000	29000000	2000000000	160000000	24000000	32000000	1700000	24000000	2.59189e+08
Q14839	23000000	18000000	12000000	20000000	5000000	40000000	1200000	7000000	21000000	21000000	5000000	20000000	45000000	45000000	45000000	45000000	23000000	19000000	45000000	23000000	19000000	19000000	94000000	19000000	20000000	67000000	67000000	330000000	730000000	1.51667e+08
Q14917	23000000	1200000000	5000000	5000000	5800000	15000000	14000000	6500000	18000000	5000000	5800000	15000000	15000000	15000000	15000000	15000000	15000000	67000000	67000000	1200000000	5200000	15000000	36000000	5200000	36000000	210000000	210000000	5200000	5200000	5.86444e+07
Q14978	23000000	15000000	6600000	9200000	6300000	19000000	6400000	6100000	15000000	5700000	5500000	6900000	6900000	6900000	6900000	6900000	6900000	130000000	12000000	25000000	17000000	6900000	17000000	570000000	14000000	25000000	3000000	570000000	75000000	1.44211e+08
Q14CR0	23000000	58500000	23000000	23000000	23000000	23000000	18000000	23000000	83000000	23000000	23000000	23000000	25000000	25000000	26000000	25000000	53000000	680000000	35000000	51000000	23000000	23000000	23000000	23000000	23000000	23000000	23000000	45000000	23000000	2.54444e+07
Q14CX7	23000000	20000000	25000000	25000000	32000000	59000000	27000000	32000000	28000000	28000000	21000000	17000000	17000000	17000000	17000000	17000000	560000000	34000000	14000000	580000000	51000000	17000000	67000000	51000000	12000000	29000000	6500000	34000000	120000000	4.30556e+07
Q15008	17000000	25000000	39000000	30000000	39000000	17000000	25000000	25000000	25000000	25000000	39000000	39000000	39000000	39000000	5100000	3000000	3000000	3000000	3000000	2700000	1900000	1400000	1400000	1400000	1400000	1400000	400000	400000	400000	1.12222e+06
Q15019	1500000	470000	1400000	1900000	1400000	1500000	3100000	1500000	1500000	810000	1400000	1400000	2700000	2700000	2700000	2700000	2700000	1300000	1300000	540000	540000	540000	540000	3100000	1400000	2600000	2500000	2900000	3300000	1.93556e+06
Q15046	23000000	1200000000	18000000	18000000	7300000	18000000	14000000	12000000	14000000	9200000	11000000	18000000	18000000	18000000	18000000	18000000	18000000	62000000	14000000	14000000	94000000	18000000	67000000	94000000	94000000	11000000	930000000	31000000	11000000	150000000
Q15056	23000000	18000000	7500000	7500000	50000000	19000000	50000000	50000000	240000000	240000000	50000000	9900000	9900000	9900000	9900000	9900000	340000000	14000000	340000000	360000000	29000000	340000000	340000000	29000000	65000000	49000000	1900000	29000000	19000000	1.00211e+08
Q15084	23000000	9600000	20000000	20000000	34000000	15000000	34000000	34000000	20000000	20000000	34000000	20000000	20000000	20000000	20000000	20000000	31000000	30000000	12000000	31000000	22000000	20000000	74000000	22000000	80000000	12000000	1200000	37000000	12000000	3.11333e+07
Q15149	1900000	2300000	3100000	4600000	3100000	2600000	2800000	2600000	590000	1400000	3100000	360000	9400000	1600000	610000	610000	610000	2100000	2600000	820000	820000	820000	820000	820000	820000	680000	4100000	2100000	19000000	3.33111e+06
Q15156	23000000	15000000	170000000	170000000	44000000	18000000	44000000	44000000	170000000	170000000	44000000	170000000	170000000	170000000	170000000	170000000	210000000	3100000	13000000	220000000	180000000	170000000	94000000	180000000	14000000	190000000	45000000	45000000	190000000	1.23111e+08
Q15293	23000000	19000000	8800000	15000000	8800000	20000000	17000000	13000000	17000000	10000000	12000000	21000000	21000000	21000000	21000000	21000000	32000000	22000000	32000000	29000000	110000000	32000000	110000000	110000000	110000000	76000000	76000000	67000000	39000000	8.11111e+07
Q15300	23000000	9600000	20000000	20000000	35000000	15000000	35000000	35000000	20000000	20000000	35000000	20000000	20000000	20000000	20000000	20000000	31000000	30000000	11000000	32000000	25000000	20000000	75000000	25000000	13000000	13000000	1300000	37000000	13000000	24700000
Q15374	23000000	24000000	31000000	130000000	36000000	410000000	24000000	6100000	47000000	1300000	17000000	260000000	6100000	6100000	6100000	6100000	6100000	8500000	6100000	6100000	110000000	110000000	84000000	84000000	11000000	120000000	120000000	810000	120000000	8.44233e+07
Q15397	23000000	29000000	4300000	4300000	6300000	27000000	6100000	6300000	25000000	4300000	6300000	14000000	14000000	14000000	14000000	14000000	14000000	4300000	4300000	83000000	5200000	14000000	39000000	5200000	39000000	24000000	9400000	5200000	5200000	1.62444e+07
Q15399	23000000	29000000	13000000	4900000	6300000	27000000	6100000	5000000	17000000	4000000	6300000	5400000	5400000	5400000	5400000	5400000	5400000	7800000	12000000	120000000	28000000	5400000	28000000	120000000	15000000	26000000	54000000	83000000	1500000000	206600000
Q15417	23000000	1500000000	15000000	15000000	13000000	6300000	13000000	13000000	12000000	12000000	13000000	15000000	32000000	35000000	35000000	35000000	22000000	22000000	35000000	22000000	110000000	2000000000	51000000	110000000	25000000	16000000	16000000	16000000	16000000	2.62222e+08
Q15435	3100000	3100000	720000	620000	720000	3100000	1600000	3100000	3100000	3100000	720000	720000	3100000	3100000	3100000	3100000	3100000	1600000	1600000	1600000	1600000	1600000	1600000	1600000	3800000	1400000	4400000	4400000	1400000	2.42222e+06
Q15454	23000000	500000	10000000	67000000	19000000	8200000	19000000	19000000	67000000	67000000	19000000	67000000	45000000	47000000	47000000	47000000	72000000	72000000	47000000	74000000	67000000	120000000	67000000	67000000	100000000	6700000	25000000	17000000	6700000	5.29333e+07
Q15631	1300000	3200000	14000000	3100000	670000	1300000	1300000	1300000	1300000	1000000	670000	670000	1300000	1300000	1300000	1300000	1300000	1200000	1000000	460000	460000	460000	9100000	2100000	3300000	1500000	2200000	2200000	2500000	2.64667e+06
Q15758	23000000	15000000	8200000	11000000	4800000	20000000	18000000	8600000	9000000	5200000	5500000	12000000	12000000	12000000	12000000	12000000	12000000	11000000	11000000	25000000	35000000	12000000	35000000	3800000	110000000	24000000	15000000	62000000	62000000	3.98667e+07
Q15786	23000000	38000000	12000000	31000000	9900000	31000000	9200000	31000000	130000000	31000000	9900000	31000000	54000000	54000000	36000000	54000000	9900000	61000000	11000000	83000000	31000000	31000000	28000000	31000000	130000000	51000000	51000000	120000000	51000000	5.82222e+07
Q15828	900000	900000	21000000	150000000	860000	900000	900000	510000	2300000	11000000	860000	340000	340000	340000	340000	340000	340000	300000	22000000	22000000	22000000	22000000	22000000	2100000	1400000	1500000	2100000	2100000	2100000	8.58889e+06
Q15843	1500000	1500000	11000000	19000000	1500000	1500000	1500000	1500000	1200000	2900000	1500000	1500000	1100000	1100000	1100000	1100000	1100000	1100000	7300000	7300000	7300000	7300000	7300000	7300000	1900000	4300000	4200000	4200000	4200000	5.33333e+06
Q15907	23000000	19000000	8600000	39000000	6500000	20000000	11000000	16000000	39000000	39000000	4400000	39000000	5500000	5500000	5500000	5500000	53000000	1700000	5500000	53000000	40000000	40000000	7500000	40000000	64000000	4900000	64000000	5500000	4900000	3.00889e+07
Q15916	23000000	20000000	25000000	25000000	32000000	59000000	27000000	32000000	28000000	28000000	21000000	17000000	17000000	17000000	17000000	17000000	580000000	59000000	14000000	11000000	110000000	17000000	19000000	19000000	12000000	12000000	17000000	12000000	12000000	2.55556e+07
Q16187	230000000	25000000	58000000	51000000	100000000	130000000	110000000	43000000	200000000	60000000	30000000	100000000	1395000	2000000	2000000	1395000	51000000	1395000	51000000	92000000	19000000	51000000	4300000	57000000	140000000	18000000	3500000	6800000	63000000	4.02889e+07
Q16222	230000000	48000000	140000000	70000000	280000000	140000000	100000000	96000000	160000000	150000000	81000000	89000000	89000000	89000000	89000000	89000000	81000000	40000000	76000000	76000000	110000000	89000000	24000000	120000000	18000000	6500000	33000000	21000000	46000000	5.19444e+07
Q16531	2900000	2900000	3100000	1800000	3100000	1600000	890000	1600000	1600000	890000	470000	1900000	1900000	1900000	1900000	1900000	1900000	3000000	3000000	2600000	2600000	2600000	2600000	1200000	1200000	2100000	2100000	6600000	3800000	2.75556e+06
Q16552	3500000	3500000	39000000	30000000	39000000	3500000	3500000	3500000	3500000	4100000	39000000	39000000	39000000	39000000	1900000	1400000	1400000	1400000	1400000	1400000	570000	570000	570000	570000	760000	3800000	490000	3700000	2400000	1.49222e+06
Q16610	3100000	3100000	3500000	680000	3500000	3100000	3100000	7900000	870000	2000000	600000	1700000	760000	760000	760000	760000	760000	2600000	680000	4700000	480000	480000	480000	480000	360000	11000000	11000000	3400000	710000	3.15444e+06
Q16629	230000000	120000000	150000000	76000000	88000000	260000000	97000000	73000000	140000000	68000000	73000000	84000000	84000000	84000000	84000000	84000000	73000000	27000000	28000000	9800000	39000000	84000000	39000000	58000000	58000000	58000000	58000000	80000000	14000000	5.42222e+07
Q16650	230000000	25000000	58000000	51000000	100000000	130000000	110000000	43000000	200000000	60000000	30000000	100000000	1400000	2100000	2100000	1400000	51000000	1400000	51000000	84000000	19000000	51000000	4500000	120000000	110000000	80000000	80000000	110000000	1900000000	2.74944e+08
Q16665	25500000	37500000	58500000	45000000	58500000	25500000	37500000	37500000	37500000	37500000	58500000	58500000	58500000	4650000	4650000	4650000	585000	4650000	4650000	4650000	313000	313000	313000	313000	313000	2530000	7330000	546000	546000	1.39078e+06
Q16719	230000000	100000000	110000000	62000000	68000000	150000000	90000000	41000000	120000000	37000000	10000000	68000000	68000000	68000000	68000000	68000000	10000000	28000000	29000000	13000000	51000000	68000000	51000000	51000000	51000000	51000000	51000000	2300000	2300000	4.20667e+07
Q16762	230000000	36000000	100000000	120000000	80000000	170000000	230000000	69000000	150000000	120000000	80000000	94000000	11000000	11000000	11000000	11000000	94000000	6100000	11000000	94000000	120000000	440000000	13000000	120000000	94000000	54000000	54000000	7700000	7700000	1.01156e+08
Q16775	2000000	1300000	3800000	710000	220000	2000000	2000000	2000000	2000000	5400000	220000	220000	7700000	1500000	1500000	1500000	1500000	4200000	2600000	2600000	2600000	2600000	2600000	1800000	1800000	2100000	2100000	2100000	2100000	2200000
Q16878	230000000	33000000	60000000	29000000	33000000	120000000	26000000	32000000	130000000	14000000	33000000	40000000	40000000	40000000	40000000	40000000	33000000	1900000000	100000000	16000000	29000000	40000000	29000000	33000000	74000000	1900000000	1900000000	24000000	80000000	4.56556e+08
Q1AHP8	230000000	120000000	140000000	76000000	68000000	250000000	97000000	73000000	130000000	68000000	73000000	84000000	84000000	84000000	84000000	84000000	73000000	27000000	17000000	9800000	37000000	84000000	37000000	15000000	15000000	36000000	36000000	120000000	31000000	4.56667e+07
Q1JQ76	230000000	36000000	100000000	120000000	120000000	170000000	230000000	69000000	340000000	120000000	120000000	94000000	11000000	11000000	11000000	11000000	94000000	15000000	11000000	94000000	120000000	440000000	14000000	120000000	270000000	90000000	90000000	11000000	11000000	1.29556e+08
Q1JUQ4	230000000	92000000	170000000	61000000	78000000	200000000	81000000	65000000	110000000	44000000	39000000	77000000	77000000	77000000	77000000	77000000	39000000	11000000	39000000	31000000	78000000	39000000	80000000	78000000	51000000	65000000	65000000	110000000	1200000000	1.96222e+08
Q1L838	230000000	46000000	39000000	78000000	76000000	160000000	62000000	67000000	92000000	58000000	57000000	88000000	88000000	88000000	88000000	88000000	57000000	71000000	20000000	20000000	19000000	88000000	88000000	19000000	88000000	88000000	88000000	27000000	98000000	67000000
Q1WWK5	230000000	100000000	110000000	62000000	65000000	150000000	90000000	41000000	120000000	37000000	10000000	68000000	68000000	68000000	68000000	68000000	10000000	34000000	170000000	59000000	55000000	68000000	55000000	55000000	120000000	9800000	9200000	55000000	55000000	5.35556e+07
Q1XBU6	230000000	92000000	170000000	61000000	78000000	200000000	81000000	65000000	110000000	44000000	39000000	77000000	77000000	77000000	77000000	77000000	39000000	27000000	28000000	17000000	52000000	9300000	52000000	52000000	64000000	64000000	64000000	29000000	2400000	4.31889e+07
Q2F831	2400000	1400000000	5000000	5000000	120000000	2900000	2900000	2900000	15000000	51000000	7600000	5000000	18000000	18000000	260000000	12000000	260000000	260000000	12000000	2000000000	37000000	54000000	52000000	37000000	2000000000	8300000	100000000	15000000	8300000	2.56844e+08
Q2F832	2400000	730000000	7600000	7600000	120000000	2900000	2900000	2900000	15000000	120000000	7700000	7600000	18000000	18000000	70000000	11000000	70000000	70000000	11000000	47000000	43000000	40000000	88000000	43000000	46000000	11000000	33000000	3000000	11000000	3.53333e+07
Q2F839	2400000	1100000000	12000000	12000000	730000000	3000000	3100000	3100000	15000000	940000000	13000000	12000000	18000000	19000000	730000000	11000000	2400000	730000000	11000000	3200000	88000000	120000000	88000000	88000000	88000000	15000000	11000000	1200000000	15000000	1.90333e+08
Q2I0Y7	24000000	19000000	8600000	18000000	6500000	24000000	11000000	5500000	18000000	18000000	4400000	18000000	1200000	1200000	1200000	1200000	21000000	1200000	21000000	21000000	19000000	21000000	3000000	19000000	3000000	3000000	3000000	64000000	3000000	1.53333e+07
Q2KQ72	24000000	25000000	7900000	7900000	7900000	23000000	2600000	7900000	8000000	7900000	7900000	7900000	7900000	7900000	7900000	7900000	7900000	11000000	11000000	83000000	17000000	9300000	15000000	100000000	15000000	14000000	810000	100000000	14000000	3.16789e+07
Q2L6I2	24000000	25000000	16000000	16000000	16000000	23000000	2600000	16000000	46000000	16000000	16000000	16000000	37000000	37000000	37000000	37000000	25000000	32000000	140000000	5000000	23000000	23000000	23000000	54000000	17000000	9300000	11000000	54000000	17000000	25700000
Q2NKY5	24000000	1300000000	8400000	11000000	8900000	18000000	19000000	8900000	20000000	20000000	6500000	11000000	11000000	11000000	11000000	11000000	28000000	28000000	100000000	30000000	47000000	11000000	39000000	47000000	12000000	24000000	7500000	25000000	88000000	3.33889e+07
Q2NNQ7	24000000	60000000	7000000	17000000	24000000	24000000	18000000	24000000	23000000	24000000	24000000	35000000	72000000	72000000	74000000	72000000	24000000	31000000	140000000	77000000	47000000	110000000	47000000	86000000	86000000	29000000	41000000	3500000	3500000	5.03333e+07
Q2TB90	24000000	85000000	20000000	34000000	55000000	34000000	85000000	34000000	49000000	34000000	36000000	34000000	26000000	26000000	9400000	26000000	39000000	41000000	42000000	23000000	35000000	35000000	94000000	35000000	35000000	81000000	81000000	22000000	81000000	5.54444e+07
Q2TBA0	24000000	85000000	34000000	34000000	44000000	34000000	85000000	34000000	23000000	34000000	36000000	34000000	5500000	5500000	27000000	5500000	27000000	7700000	13000000	25000000	34000000	34000000	210000000	34000000	11000000	16000000	33000000	340000000	16000000	8.08889e+07
Q2TNB3	24000000	85000000	34000000	34000000	44000000	34000000	85000000	34000000	23000000	34000000	36000000	34000000	9400000	9400000	34000000	9400000	34000000	130000000	130000000	17000000	34000000	34000000	15000000	34000000	34000000	150000000	150000000	34000000	150000000	7.05556e+07
Q2TU34	24000000	16000000	11000000	13000000	16000000	7600000	19000000	16000000	14000000	6100000	6700000	13000000	16000000	16000000	16000000	16000000	13000000	16000000	16000000	13000000	730000000	16000000	63000000	730000000	21000000	11000000	50000000	33000000	11000000	185000000
Q2TU89	24000000	340000000	6200000	9300000	16000000	7600000	16000000	16000000	13000000	13000000	16000000	9300000	37000000	39000000	39000000	39000000	22000000	10000000	39000000	23000000	19000000	19000000	24000000	19000000	26000000	67000000	17000000	64000000	67000000	3.57778e+07
Q2VIK8	240000000	84000000	57000000	74000000	69000000	140000000	82000000	41000000	170000000	14000000	21000000	70000000	70000000	70000000	70000000	70000000	21000000	39000000	7000000	62000000	30000000	70000000	30000000	1700000	23000000	33000000	51000000	51000000	890000000	1.31078e+08
Q2VIN3	240000000	83000000	91000000	98000000	120000000	150000000	84000000	86000000	150000000	94000000	140000000	160000000	160000000	160000000	160000000	160000000	98000000	120000000	980000000	83000000	440000000	160000000	80000000	440000000	1900000000	62000000	62000000	120000000	73000000	3.70778e+08
Q2VPJ6	240000000	84000000	57000000	74000000	69000000	140000000	82000000	41000000	170000000	14000000	21000000	70000000	70000000	70000000	70000000	70000000	21000000	51000000	13000000	87000000	50000000	70000000	50000000	50000000	67000000	1500000000	1500000000	11000000	11000000	3.67667e+08
Q2WGJ6	240000000	46000000	40000000	78000000	76000000	160000000	62000000	67000000	92000000	58000000	57000000	88000000	88000000	88000000	88000000	88000000	57000000	110000000	57000000	57000000	120000000	88000000	51000000	120000000	120000000	120000000	120000000	7900000	7900000	8.38667e+07
Q2XPP3	240000000	53000000	130000000	76000000	78000000	210000000	94000000	81000000	140000000	72000000	88000000	110000000	110000000	110000000	110000000	110000000	76000000	99000000	17000000	53000000	32000000	110000000	32000000	14000000	61000000	61000000	61000000	22000000	22000000	4.61111e+07
Q2YD88	240000000	77000000	79000000	130000000	59000000	15000000	77000000	15000000	140000000	15000000	59000000	160000000	11000000	11000000	25000000	11000000	25000000	12000000	12000000	50000000	9800000	9200000	5000000	88000000	24000000	35000000	69000000	3500000	64000000	3.41667e+07
Q2YS46	240000000	84000000	57000000	74000000	69000000	140000000	82000000	41000000	170000000	14000000	21000000	70000000	70000000	70000000	70000000	70000000	21000000	51000000	13000000	25000000	61000000	70000000	61000000	61000000	77000000	62000000	62000000	24000000	81000000	6.21111e+07
Q32P45	240000000	26000000	54000000	72000000	60000000	110000000	81000000	61000000	120000000	55000000	50000000	140000000	140000000	140000000	140000000	140000000	72000000	95000000	580000000	26000000	2300000	140000000	140000000	2300000	980000000	120000000	120000000	24000000	83000000	1.79067e+08
Q32Q12	240000000	11000000	58000000	97000000	92000000	15000000	37000000	37000000	580000000	580000000	63000000	62000000	62000000	62000000	62000000	62000000	14000000	37000000	13000000	14000000	45000000	62000000	47000000	86000000	6000000	6000000	6000000	9200000	9200000	3.07111e+07
Q32Q62	240000000	77000000	79000000	130000000	59000000	13000000	77000000	13000000	140000000	13000000	59000000	160000000	15000000	15000000	1500000	15000000	1500000	130000000	130000000	72000000	59000000	100000000	59000000	59000000	59000000	32000000	32000000	17000000	32000000	4.98889e+07
Q32Q67	240000000	84000000	57000000	74000000	69000000	140000000	82000000	41000000	170000000	14000000	21000000	70000000	70000000	70000000	70000000	70000000	21000000	35000000	14000000	39000000	53000000	70000000	53000000	53000000	120000000	12000000	120000000	45000000	19000000	6.05556e+07
Q3B7A3	240000000	46000000	40000000	78000000	76000000	160000000	62000000	67000000	92000000	58000000	57000000	88000000	88000000	88000000	88000000	88000000	57000000	74000000	57000000	57000000	120000000	88000000	51000000	120000000	120000000	120000000	120000000	7900000	7900000	8.38667e+07
Q3B834	240000000	46000000	40000000	78000000	76000000	160000000	62000000	67000000	92000000	58000000	57000000	88000000	88000000	88000000	88000000	88000000	57000000	81000000	57000000	57000000	25000000	88000000	50000000	25000000	25000000	25000000	25000000	10000000	130000000	4.47778e+07
Q3B867	2400000000	570000000	760000000	1600000000	840000000	2200000000	1200000000	890000000	2400000000	880000000	780000000	1900000000	15000000	16000000	16000000	16000000	2400000	890000000	19000000	2400000	690000	690000	51000000	690000	2550000	290000000	290000000	1900000	290000000	1.03058e+08
Q3BDU5	2400000000	420000000	520000000	1000000000	390000000	950000000	950000000	580000000	1500000000	510000000	490000000	1400000000	15000000	16000000	16000000	16000000	1400000000	580000000	580000000	1400000000	120000000	580000000	98000000	47000000	1500000000	6800000	33000000	580000000	890000000	4.28311e+08
Q3KQU3	2400000000	620000000	840000000	1600000000	900000000	2600000000	1400000000	1000000000	2400000000	980000000	840000000	2000000000	16000000	17000000	17000000	17000000	3200000	1000000000	17000000	3200000	690000	690000	54000000	690000	54000000	5200000	54000000	25000000	5200000	2.21633e+07
Q3KQZ8	25000000	45000000	15000000	54000000	14000000	54000000	12000000	54000000	29000000	54000000	14000000	54000000	65000000	65000000	65000000	65000000	14000000	25000000	31000000	11000000	59000000	100000000	1200000000	59000000	59000000	21000000	51000000	51000000	21000000	1.80111e+08
Q3LIE9	25000000	730000000	12000000	12000000	11000000	11000000	9200000	8200000	10000000	4200000	9300000	13000000	13000000	13000000	13000000	13000000	13000000	12000000	12000000	25000000	1200000000	13000000	1200000000	1200000000	52000000	76000000	76000000	32000000	110000000	4.39889e+08
Q3MI39	25000000	30000000	8100000	15000000	4600000	21000000	36000000	14000000	19000000	6700000	14000000	24000000	24000000	24000000	24000000	24000000	36000000	210000000	31000000	84000000	47000000	24000000	24000000	51000000	2000000000	110000000	110000000	730000000	1900000000	5.55111e+08
Q3MIH3	25000000	13000000	12000000	12000000	5300000	18000000	15000000	3700000	15000000	6500000	5600000	15000000	15000000	15000000	15000000	15000000	15000000	12000000	12000000	62000000	59000000	15000000	59000000	59000000	59000000	59000000	59000000	61000000	9700000	4.88556e+07
Q3YBA8	25000000	41000000	40000000	23000000	24000000	37000000	11000000	25000000	92000000	23000000	24000000	23000000	23000000	23000000	23000000	23000000	36000000	19000000	29000000	47000000	24000000	23000000	23000000	24000000	24000000	21000000	3000000	24000000	21000000	2.07778e+07
Q3ZCW2	770000	770000	670000	3500000	670000	770000	770000	770000	1100000	1100000	670000	7200000	7200000	1400000	1400000	1400000	1400000	7800000	7800000	7800000	7800000	7800000	7800000	7800000	1200000	1200000	4200000	4200000	4200000	5.13333e+06
Q499G6	25000000	24000000	8600000	8600000	1900000	23000000	2100000	1900000	22000000	17000000	17000000	8600000	17000000	17000000	17000000	17000000	17000000	54000000	17000000	21000000	49000000	1200000000	88000000	49000000	100000000	24000000	8100000	49000000	24000000	1.76789e+08
Q499L9	25000000	730000000	12000000	12000000	11000000	11000000	9200000	8200000	10000000	4200000	9300000	13000000	13000000	13000000	13000000	13000000	13000000	12000000	12000000	25000000	110000000	13000000	110000000	110000000	110000000	110000000	110000000	2400000	32000000	78600000
Q499Y8	25000000	18000000	6200000	17000000	9200000	19000000	50000000	50000000	8200000	8200000	9200000	17000000	17000000	17000000	17000000	17000000	19000000	50000000	7800000	19000000	110000000	17000000	19000000	19000000	9200000	31000000	930000000	64000000	31000000	1.36689e+08
Q49A78	25000000	110000000	8700000	8700000	210000000	25000000	4300000	25000000	18000000	25000000	9400000	9000000	34000000	34000000	5700000	34000000	39000000	62000000	13000000	45000000	47000000	41000000	88000000	47000000	51000000	62000000	62000000	35000000	160000000	6.58889e+07
Q49A90	25000000	24000000	8600000	8600000	6100000	23000000	2200000	6100000	22000000	17000000	17000000	8600000	1900000	1900000	1900000	1900000	1900000	17000000	1900000	1900000	29000000	29000000	67000000	25000000	9700000	24000000	22000000	39000000	24000000	2.98556e+07
Q49AE1	250000000	41000000	22000000	48000000	59000000	29000000	78000000	42000000	110000000	17000000	8200000	98000000	98000000	98000000	98000000	98000000	48000000	6100000	24000000	24000000	20000000	98000000	63000000	20000000	63000000	6500000	5500000	57000000	1900000000	2.48111e+08
Q49AJ9	250000000	27000000	52000000	110000000	34000000	39000000	36000000	39000000	150000000	39000000	34000000	110000000	26000000	26000000	6800000	26000000	37500000	37000000	13000000	45000000	40000000	16000000	51000000	40000000	40000000	40000000	40000000	32000000	88000000	43000000
Q49AK0	250000000	53000000	110000000	48000000	65000000	180000000	60000000	32000000	100000000	23000000	18000000	47000000	47000000	47000000	47000000	47000000	18000000	13000000	18000000	38000000	36000000	18000000	67000000	36000000	120000000	38000000	38000000	74000000	19000000	4.95556e+07
Q4JM47	26000000	28000000	32000000	32000000	15000000	15000000	28000000	15000000	39000000	15000000	15000000	19000000	27000000	27000000	27000000	27000000	29000000	190000000	730000000	80000000	52000000	1200000000	88000000	52000000	46000000	64000000	20000000	30000000	110000000	1.84667e+08
Q4KRN4	26000000	23000000	15000000	16000000	11000000	33000000	17000000	12000000	26000000	9700000	14000000	16000000	16000000	16000000	16000000	16000000	16000000	30000000	9900000	9900000	77000000	16000000	77000000	110000000	120000000	14000000	130000000	51000000	14000000	6.76667e+07
Q4KWH8	26000000	6900000	20000000	6500000	12000000	16000000	6100000	39000000	14000000	14000000	12000000	6500000	59000000	59000000	59000000	59000000	23000000	10000000	59000000	25000000	2300000	22000000	22000000	22000000	27000000	37000000	37000000	65000000	340000000	6.38111e+07
Q4LE27	26000000	39000000	11000000	36000000	36000000	36000000	9800000	36000000	140000000	36000000	36000000	36000000	37000000	37000000	37000000	37000000	39000000	39000000	29000000	35000000	36000000	36000000	40000000	36000000	34000000	38000000	36000000	39000000	38000000	37000000
Q4LE33	26000000	46000000	12000000	12000000	13000000	42000000	46000000	18000000	41000000	12000000	8400000	35000000	35000000	35000000	35000000	35000000	29000000	140000000	19000000	25000000	13000000	35000000	50000000	13000000	170000000	24000000	3500000	13000000	62000000	4.26111e+07
Q4LE36	26000000	1500000000	8000000	17000000	7400000	24000000	19000000	22000000	27000000	6400000	7300000	21000000	21000000	21000000	21000000	21000000	32000000	22000000	32000000	730000000	41000000	32000000	41000000	14000000	64000000	64000000	64000000	24000000	72000000	4.62222e+07
Q4TT76	26000000	9200000	14000000	14000000	33000000	15000000	33000000	33000000	130000000	130000000	33000000	14000000	14000000	14000000	14000000	14000000	150000000	140000000	7800000	150000000	37000000	14000000	40000000	24000000	130000000	16000000	16000000	16000000	16000000	3.43333e+07
Q4VB24	26000000	340000000	21000000	21000000	9300000	27000000	11000000	9300000	3600000	12000000	5700000	14000000	14000000	14000000	14000000	14000000	14000000	21000000	21000000	32000000	60000000	14000000	60000000	60000000	24000000	36000000	32000000	340000000	450000000	1.19556e+08
Q4W4Y1	26000000	19000000	4800000	6600000	5400000	20000000	55000000	55000000	19000000	5200000	6200000	5800000	5800000	5800000	5800000	5800000	5800000	26000000	21000000	17000000	49000000	5800000	49000000	61000000	11000000	11000000	11000000	61000000	7100000	2.95444e+07
Q4W5P6	26000000	630000000	15000000	15000000	5200000	11000000	9000000	11000000	29000000	11000000	5200000	18000000	62000000	62000000	32000000	62000000	5200000	60000000	11000000	26000000	33000000	33000000	33000000	3100000	130000000	24000000	48000000	24000000	63000000	4.34556e+07
Q504R6	26000000	19000000	24000000	24000000	4600000	20000000	55000000	55000000	22000000	22000000	30000000	24000000	24000000	24000000	24000000	24000000	36000000	35000000	7600000	43000000	19000000	24000000	98000000	19000000	11000000	15000000	15000000	98000000	15000000	3.48889e+07
Q52NV4	260000000	120000000	130000000	87000000	69000000	230000000	110000000	78000000	150000000	70000000	63000000	99000000	2900000	3100000	3100000	3100000	87000000	79000000	3100000	3100000	80000000	22000000	6100000	37000000	37000000	33000000	33000000	1700000	1700000	2.79444e+07
Q53EM3	2600000000	320000000	760000000	1400000000	810000000	2200000000	1200000000	620000000	2200000000	610000000	400000000	1900000000	15000000	16000000	16000000	16000000	1900000000	620000000	620000000	1900000000	24000000	620000000	100000000	120000000	1000000000	17000000	17000000	620000000	17000000	2.81667e+08
Q53EM5	27000000	15000000	12000000	12000000	9500000	3000000	15000000	9500000	27000000	6200000	7500000	13000000	13000000	13000000	13000000	13000000	13000000	12000000	12000000	25000000	13000000	13000000	13000000	6800000	13000000	120000000	6200000	6800000	60000000	2.79778e+07
Q53ER0	27000000	32000000	32000000	41000000	29000000	46000000	45000000	29000000	31000000	21000000	14000000	18000000	18000000	18000000	18000000	18000000	18000000	62000000	10000000	10000000	110000000	18000000	110000000	19000000	110000000	110000000	110000000	6300000	6300000	6.66222e+07
Q53EU7	27000000	140000000	23000000	23000000	3200000	26000000	20000000	26000000	27000000	26000000	9200000	14000000	38000000	38000000	19000000	38000000	140000000	40000000	7800000	39000000	14000000	14000000	14000000	100000000	25000000	46000000	46000000	3100000	19000000	3.12333e+07
Q53EY8	27000000	210000000	8400000	8800000	6500000	15000000	11000000	6500000	8100000	8100000	3100000	7700000	7700000	7700000	7700000	7700000	19000000	6500000	19000000	19000000	20000000	7700000	19000000	20000000	6600000	6600000	7500000	11000000	11000000	1.21556e+07
Q53F55	27000000	39000000	13000000	13000000	19000000	35000000	9400000	14000000	14000000	11000000	9800000	45000000	45000000	45000000	45000000	45000000	9800000	75000000	14000000	39000000	110000000	45000000	110000000	110000000	150000000	74000000	74000000	12000000	61000000	8.28889e+07
Q53F64	27000000	29000000	17000000	3300000	10000000	13000000	17000000	11000000	11000000	7400000	6000000	6500000	6500000	6500000	6500000	6500000	6500000	30000000	7800000	32000000	11000000	6500000	11000000	7700000	13000000	25000000	52000000	64000000	7800000	22000000
Q53F90	27000000	5250000	89000000	89000000	24000000	12000000	24000000	24000000	89000000	89000000	24000000	89000000	57000000	59000000	59000000	59000000	110000000	110000000	59000000	110000000	89000000	2000000000	54000000	89000000	130000000	91000000	25000000	440000000	91000000	3.34333e+08
Q53FB7	27000000	110000000	3100000	3100000	21000000	3100000	20000000	3100000	35000000	3100000	21000000	20000000	18000000	18000000	36000000	18000000	36000000	110000000	11000000	11000000	3100000	3100000	62000000	3100000	62000000	12000000	62000000	14000000	14000000	2.61444e+07
Q53FC7	27000000	110000000	9100000	16000000	5700000	15000000	20000000	15000000	15000000	15000000	9600000	17000000	16000000	16000000	27000000	16000000	27000000	34000000	16000000	16000000	19000000	19000000	110000000	19000000	110000000	110000000	110000000	67000000	110000000	7.48889e+07
Q53FF5	27000000	36000000	17000000	29000000	10000000	29000000	8100000	29000000	16000000	29000000	10000000	29000000	31000000	31000000	32000000	31000000	25000000	36000000	63000000	62000000	29000000	29000000	29000000	29000000	29000000	21000000	5200000	29000000	21000000	2.45778e+07
Q53FG3	270000000	150000000	160000000	140000000	91000000	180000000	140000000	82000000	140000000	100000000	98000000	140000000	6500000	7600000	7600000	7600000	140000000	160000000	7600000	7600000	51000000	730000000	9100000	190000000	1900000000	51000000	120000000	7600000	51000000	3.45522e+08
Q53FN7	270000000	72000000	81000000	130000000	54000000	110000000	80000000	61000000	130000000	40000000	43000000	190000000	190000000	190000000	190000000	190000000	130000000	100000000	190000000	72000000	1200000000	190000000	75000000	140000000	24000000	36000000	41000000	64000000	15000000	1.98333e+08
Q53FS0	270000000	51000000	60000000	97000000	83000000	150000000	120000000	55000000	180000000	52000000	33000000	160000000	3900000	5250000	5250000	5250000	97000000	150000000	5250000	5250000	41000000	41000000	6500000	54000000	54000000	110000000	110000000	5250000	110000000	5.90833e+07
Q53FS4	270000000	92000000	170000000	66000000	110000000	320000000	81000000	91000000	170000000	45000000	47000000	64000000	64000000	64000000	64000000	64000000	47000000	22000000	47000000	15000000	62000000	47000000	62000000	62000000	64000000	64000000	64000000	18000000	2400000	4.94889e+07
Q53FS6	270000000	97000000	160000000	98000000	91000000	180000000	99000000	54000000	120000000	78000000	64000000	100000000	100000000	100000000	100000000	100000000	98000000	96000000	890000000	97000000	25000000	100000000	25000000	100000000	100000000	15000000	3000000	32000000	22000000	4.68889e+07
Q53FW2	270000000	130000000	97000000	80000000	71000000	210000000	110000000	84000000	140000000	72000000	61000000	89000000	2900000	3100000	3100000	3100000	80000000	88000000	3100000	3100000	46000000	99000000	6000000	29000000	29000000	29000000	6500000	1700000	1700000	2.75444e+07
Q53G25	270000000	78000000	79000000	110000000	81000000	180000000	110000000	110000000	140000000	77000000	83000000	150000000	2100000	3000000	3000000	2100000	110000000	2100000	110000000	47000000	5500000	110000000	5500000	140000000	19000000	19000000	28000000	1395000	1395000	3.66433e+07
Q53G35	370000	47000000	2400000	1700000	320000	370000	1500000	370000	370000	9400000	750000	1200000	16000000	20000000	20000000	20000000	20000000	8000000	9900000	1100000	1100000	1100000	1100000	2200000	30000000	4700000	2100000	6600000	37000000	9.54444e+06
Q53G64	270000000	49000000	130000000	260000000	120000000	260000000	15000000	260000000	260000000	260000000	120000000	260000000	5500000	5500000	27000000	5500000	21000000	21000000	21000000	70000000	2400000	21000000	87000000	2400000	87000000	150000000	150000000	2400000	150000000	7.24667e+07
Q53G69	270000000	190000000	200000000	130000000	150000000	360000000	180000000	120000000	220000000	86000000	66000000	120000000	8300000	9150000	9150000	9150000	130000000	500000000	9150000	9150000	49000000	78000000	11000000	61000000	1900000000	67000000	1500000000	9150000	9150000	4.09367e+08
Q53G83	270000000	65000000	78000000	94000000	81000000	180000000	110000000	92000000	140000000	66000000	62000000	150000000	2200000	3000000	3000000	2200000	94000000	2200000	94000000	51000000	50000000	94000000	5500000	9200000	9200000	120000000	120000000	1400000	1400000	4.56333e+07
Q53G92	270000000	140000000	140000000	100000000	94000000	220000000	130000000	77000000	170000000	84000000	72000000	110000000	6300000	7300000	7300000	7300000	100000000	280000000	7300000	7300000	36000000	36000000	8700000	46000000	29000000	52000000	52000000	7300000	52000000	3.54444e+07
Q53GA7	28000000	19000000	31000000	83000000	24000000	42000000	55000000	35000000	55000000	16000000	16000000	33000000	33000000	33000000	33000000	33000000	13000000	1400000000	67000000	72000000	50000000	33000000	50000000	50000000	190000000	120000000	120000000	22000000	13000000	72000000
Q53GB3	28000000	39000000	21000000	48000000	15000000	19000000	21000000	21000000	55000000	5400000	14000000	37000000	37000000	37000000	37000000	37000000	39000000	30000000	130000000	62000000	60000000	37000000	60000000	60000000	60000000	60000000	60000000	3100000	3100000	44800000
Q53GC8	28000000	26000000	34000000	34000000	13000000	22000000	26000000	14000000	32000000	9200000	12000000	17000000	17000000	17000000	17000000	17000000	17000000	100000000	9600000	9600000	88000000	17000000	88000000	77000000	120000000	50000000	50000000	94000000	120000000	7.82222e+07
Q53GD1	2100000	2100000	12000000	7100000	12000000	2100000	2100000	2100000	1700000	1700000	2500000	2500000	6300000	940000	2200000	2200000	2200000	16000000	12000000	12000000	12000000	12000000	12000000	2700000	2700000	6600000	6600000	2500000	2500000	6.62222e+06
Q53GE3	28000000	16000000	8500000	8500000	21000000	39000000	16000000	6200000	16000000	8500000	21000000	8500000	8500000	8500000	8500000	8500000	8500000	15000000	15000000	72000000	9400000	8500000	15000000	9400000	12000000	35000000	54000000	38000000	35000000	2.40333e+07
Q53GF8	28000000	25000000	37000000	37000000	37000000	37000000	25000000	37000000	140000000	37000000	37000000	37000000	140000000	140000000	24000000	140000000	37000000	80000000	570000000	25000000	37000000	37000000	37000000	37000000	630000000	37000000	38000000	38000000	37000000	1.03111e+08
Q53GL5	28000000	3100000	19000000	80000000	22000000	11000000	22000000	22000000	80000000	80000000	22000000	80000000	51000000	55000000	55000000	55000000	91000000	90000000	55000000	92000000	80000000	120000000	80000000	80000000	120000000	690000	17000000	25000000	690000	5.81533e+07
Q53GL6	28000000	1400000000	19000000	19000000	38000000	38000000	19000000	38000000	36000000	38000000	38000000	23000000	23000000	23000000	23000000	23000000	210000000	42000000	29000000	41000000	52000000	23000000	88000000	25000000	25000000	45000000	27000000	24000000	84000000	4.36667e+07
Q53GN6	28000000	6100000	30000000	30000000	25000000	12000000	25000000	25000000	30000000	30000000	25000000	36000000	59000000	60000000	60000000	60000000	11000000	25000000	60000000	11000000	33000000	33000000	110000000	33000000	33000000	29000000	29000000	80000000	890000000	1.41111e+08
Q53GP0	28000000	12000000	12000000	8200000	8100000	13000000	6800000	17000000	15000000	5400000	3000000	9000000	17000000	17000000	17000000	17000000	9000000	17000000	17000000	9000000	20000000	20000000	67000000	20000000	12000000	24000000	24000000	3500000	3500000	2.15556e+07
Q53GQ8	28000000	25000000	37000000	37000000	37000000	37000000	25000000	37000000	140000000	37000000	37000000	37000000	24000000	24000000	24000000	24000000	36000000	59000000	30000000	110000000	37000000	37000000	37000000	37000000	37000000	38000000	38000000	38000000	38000000	3.74444e+07
Q53GT4	28000000	6200000	92000000	92000000	25000000	12000000	25000000	25000000	92000000	92000000	25000000	92000000	59000000	62000000	62000000	62000000	120000000	120000000	62000000	120000000	98000000	45000000	98000000	98000000	150000000	100000000	27000000	17000000	100000000	8.14444e+07
Q53GX7	28000000	25000000	37000000	37000000	37000000	37000000	25000000	37000000	140000000	37000000	37000000	37000000	24000000	24000000	24000000	24000000	57000000	1200000000	30000000	41000000	37000000	37000000	47000000	37000000	37000000	38000000	16000000	64000000	38000000	39000000
Q53GY0	28000000	1100000000	14000000	14000000	11000000	43000000	8700000	43000000	19000000	43000000	11000000	26000000	7700000	7700000	17000000	7700000	17000000	10000000	67000000	100000000	48000000	100000000	4700000	82000000	14000000	25000000	33000000	110000000	19000000	4.84111e+07
Q53GY1	29000000	11000000	11000000	2400000	10000000	28000000	11000000	17000000	2400000	2400000	10000000	4500000	6100000	6100000	6100000	6100000	12000000	17000000	6100000	14000000	3200000	3200000	7700000	3200000	7700000	38000000	38000000	6100000	6100000	1.25778e+07
Q53GZ6	29000000	730000000	5000000	26000000	9300000	4650000	9200000	9200000	26000000	26000000	9300000	14000000	25000000	27000000	27000000	27000000	28000000	14000000	27000000	28000000	26000000	26000000	75000000	26000000	31000000	64000000	64000000	2400000	2300000	3.51889e+07
Q53H26	370000	370000	600000	15000000	600000	2900000	2900000	2900000	2900000	4600000	2500000	2500000	6300000	940000	940000	940000	940000	710000	530000	880000	880000	880000	880000	4400000	4400000	4400000	4200000	4200000	1800000	2.89333e+06
Q53HA4	29000000	23000000	7600000	8400000	7400000	20000000	27000000	14000000	18000000	6700000	14000000	24000000	24000000	24000000	24000000	24000000	210000000	36000000	68000000	36000000	37000000	24000000	24000000	37000000	31000000	64000000	64000000	51000000	730000000	118000000
Q53HB3	29000000	23000000	9800000	11000000	7400000	20000000	27000000	14000000	18000000	6700000	14000000	24000000	24000000	24000000	24000000	24000000	14000000	36000000	19000000	34000000	120000000	24000000	75000000	120000000	120000000	74000000	74000000	24000000	40000000	7.45556e+07
Q53HC2	29000000	62000000	14000000	14000000	29000000	29000000	19000000	29000000	130000000	29000000	29000000	14000000	80000000	80000000	34000000	80000000	29000000	57000000	11000000	25000000	79000000	120000000	79000000	79000000	130000000	16000000	18000000	16000000	16000000	6.14444e+07
Q53HG7	29000000	5400000	89000000	89000000	24000000	12000000	24000000	24000000	89000000	89000000	24000000	89000000	57000000	59000000	59000000	59000000	110000000	110000000	59000000	110000000	90000000	730000000	69000000	90000000	140000000	92000000	26000000	1200000000	92000000	281000000
Q53HH4	29000000	16000000	9400000	20000000	6600000	15000000	13000000	6600000	20000000	20000000	4400000	20000000	20000000	20000000	20000000	20000000	22000000	6600000	12000000	22000000	21000000	20000000	74000000	21000000	14000000	16000000	7200000	37000000	16000000	2.51333e+07
Q53HJ6	29000000	23000000	9800000	11000000	7400000	20000000	27000000	14000000	18000000	6700000	14000000	24000000	24000000	24000000	24000000	24000000	19000000	36000000	22000000	1500000000	24000000	24000000	100000000	110000000	110000000	32000000	5500000	110000000	55000000	6.33889e+07
Q53HL9	29000000	27000000	25000000	25000000	8700000	25000000	3500000	25000000	32000000	25000000	8700000	25000000	3500000	3500000	26000000	3500000	26000000	9200000	13000000	53000000	25000000	25000000	1200000000	25000000	11000000	2400000	11000000	2400000	2400000	1.44911e+08
Q53HM6	29000000	9200000	10000000	33000000	12000000	15000000	33000000	33000000	33000000	33000000	12000000	33000000	33000000	33000000	33000000	33000000	12000000	33000000	14000000	12000000	36000000	33000000	75000000	36000000	36000000	28000000	1200000	52000000	28000000	3.61333e+07
Q53HU0	29000000	11000000	11000000	2400000	10000000	28000000	11000000	17000000	2400000	2400000	10000000	4500000	6100000	6100000	6100000	6100000	13000000	17000000	6100000	14000000	3200000	3200000	7700000	3200000	7700000	45000000	45000000	6100000	78000000	2.21222e+07
Q53HV1	29000000	27000000	25000000	25000000	8700000	25000000	3500000	25000000	32000000	25000000	8700000	25000000	150000000	150000000	26000000	150000000	25000000	82000000	620000000	27000000	25000000	25000000	72000000	25000000	1200000	6000000	1200000	25000000	6000000	2.07111e+07
Q53HV2	29000000	50000000	14000000	14000000	1700000	2600000	1700000	1700000	14000000	14000000	1700000	14000000	17000000	18000000	120000000	8300000	20000000	120000000	8300000	20000000	19000000	19000000	19000000	19000000	19000000	16000000	16000000	16000000	16000000	1.76667e+07
Q53XL8	30000000	62000000	30000000	30000000	27000000	30000000	19000000	30000000	33000000	30000000	27000000	30000000	80000000	80000000	34000000	80000000	27000000	57000000	11000000	25000000	30000000	30000000	79000000	30000000	130000000	43000000	43000000	810000	43000000	4.76456e+07
Q53Y03	30000000	16000000	7700000	11000000	10000000	12000000	18000000	7200000	16000000	6900000	5200000	11000000	11000000	11000000	11000000	11000000	11000000	21000000	21000000	25000000	12000000	11000000	12000000	22000000	12000000	6500000	11000000	6500000	6500000	1.10556e+07
Q53Y06	30000000	24000000	13000000	59000000	8700000	22000000	1200000	39000000	150000000	59000000	16000000	59000000	5500000	5500000	5500000	5500000	5500000	19000000	5500000	5500000	62000000	110000000	62000000	62000000	11000000	16000000	69000000	69000000	16000000	53000000
Q53Y51	30000000	44000000	28000000	28000000	30000000	49000000	12000000	30000000	130000000	130000000	39000000	33000000	33000000	33000000	33000000	33000000	140000000	140000000	67000000	140000000	78000000	33000000	37000000	51000000	25000000	41000000	39000000	80000000	54000000	4.86667e+07
Q53Z07	300000000	50000000	86000000	37000000	150000000	180000000	50000000	19000000	32000000	19000000	23000000	130000000	130000000	130000000	130000000	130000000	37000000	68000000	500000000	50000000	72000000	130000000	72000000	72000000	490000000	24000000	100000000	19000000	19000000	1.10889e+08
Q53ZP9	300000000	180000000	150000000	260000000	140000000	320000000	240000000	280000000	240000000	230000000	190000000	270000000	11000000	11000000	11000000	11000000	270000000	15000000	11000000	270000000	47000000	100000000	14000000	80000000	270000000	92000000	92000000	11000000	11000000	7.96667e+07
Q541A5	300000000	16000000	70000000	88000000	61000000	100000000	82000000	28000000	94000000	22000000	18000000	210000000	210000000	210000000	210000000	210000000	88000000	86000000	190000000	16000000	1200000000	210000000	76000000	190000000	36000000	64000000	1900000000	80000000	1300000000	5.61778e+08
Q548C9	300000000	60000000	96000000	91000000	92000000	150000000	130000000	81000000	120000000	69000000	48000000	200000000	6100000	6400000	6400000	6400000	91000000	130000000	6400000	6400000	24000000	24000000	8200000	29000000	29000000	46000000	46000000	6400000	80000000	3.25111e+07
Q549N0	300000000	94000000	130000000	85000000	110000000	160000000	81000000	77000000	100000000	85000000	91000000	93000000	93000000	93000000	93000000	93000000	85000000	68000000	15000000	15000000	19000000	93000000	88000000	19000000	88000000	88000000	88000000	54000000	1500000000	2.26333e+08
Q562R1	300000000	88000000	120000000	69000000	110000000	150000000	73000000	69000000	84000000	85000000	72000000	80000000	80000000	80000000	80000000	80000000	72000000	57000000	15000000	33000000	630000000	80000000	630000000	630000000	130000000	54000000	54000000	62000000	110000000	2.64444e+08
Q567R9	300000000	200000000	170000000	140000000	91000000	180000000	180000000	82000000	150000000	100000000	98000000	140000000	8300000	9100000	9100000	9100000	140000000	570000000	9100000	9100000	62000000	24000000	11000000	7700000	7700000	1500000000	1500000000	11000000	11000000	3.48267e+08
Q569J8	31000000	1200000000	15000000	15000000	79000000	36000000	6300000	36000000	140000000	36000000	13000000	15000000	38000000	38000000	41000000	38000000	1200000000	29000000	1700000	1600000	19000000	19000000	51000000	19000000	19000000	12000000	19000000	51000000	12000000	2.45556e+07
Q58F05	31000000	1200000000	11000000	11000000	930000000	32000000	6300000	32000000	130000000	32000000	15000000	11000000	40000000	40000000	40000000	40000000	1200000000	33000000	150000000	1200000000	83000000	1200000000	83000000	83000000	80000000	12000000	80000000	83000000	12000000	1.90667e+08
Q58F26	31000000	630000000	31000000	31000000	31000000	31000000	19000000	31000000	33000000	31000000	31000000	31000000	81000000	81000000	36000000	81000000	31000000	76000000	4300000	77000000	31000000	31000000	140000000	31000000	150000000	36000000	36000000	100000000	36000000	6.56667e+07
Q58FF2	31000000	1900000000	12000000	21000000	12000000	21000000	11000000	21000000	80000000	21000000	12000000	21000000	21000000	21000000	21000000	21000000	33000000	32000000	1200000	13000000	22000000	21000000	100000000	22000000	100000000	37000000	37000000	120000000	37000000	5.51111e+07
Q58FF3	31000000	28000000	25000000	8000000	21000000	54000000	39000000	54000000	56000000	54000000	19000000	24000000	27000000	27000000	27000000	27000000	29000000	40000000	1400000000	29000000	39000000	39000000	39000000	39000000	22000000	30000000	31000000	3500000	3500000	2.73333e+07
Q58FF4	31000000	140000000	22000000	22000000	11000000	6100000	11000000	11000000	29000000	29000000	11000000	21000000	29000000	31000000	31000000	31000000	580000000	11000000	31000000	11000000	110000000	110000000	19000000	19000000	12000000	24000000	56000000	98000000	33000000	5.34444e+07
Q58FF6	31000000	110000000	27000000	27000000	11000000	6100000	11000000	11000000	27000000	27000000	11000000	27000000	29000000	31000000	31000000	31000000	30000000	29000000	31000000	30000000	28000000	28000000	76000000	28000000	34000000	28000000	11000000	28000000	28000000	3.21111e+07
Q58FF7	31000000	25000000	22000000	17000000	14000000	55000000	16000000	17000000	29000000	17000000	11000000	17000000	140000000	140000000	140000000	140000000	17000000	69000000	670000000	25000000	560000000	1200000000	1200000000	460000000	430000000	11000000	130000000	69000000	11000000	4.52333e+08
Q58FF8	31000000	2300000	17000000	17000000	3400000	13000000	15000000	6900000	16000000	5800000	5900000	21000000	21000000	21000000	21000000	21000000	120000000	19000000	120000000	63000000	19000000	120000000	25000000	19000000	25000000	20000000	11000000	20000000	20000000	31000000
Q58FF9	31000000	17000000	7600000	7600000	5200000	14000000	12000000	3700000	15000000	6400000	11000000	13000000	13000000	13000000	13000000	13000000	13000000	7600000	7600000	25000000	27000000	13000000	27000000	33000000	33000000	32000000	11000000	32000000	110000000	3.53333e+07
Q58FG0	31000000	1200000000	13000000	13000000	1100000000	36000000	6300000	36000000	140000000	36000000	16000000	13000000	40000000	40000000	62000000	40000000	16000000	94000000	13000000	25000000	19000000	19000000	19000000	11000000	160000000	1200000	160000000	19000000	1200000	4.54889e+07
Q58FG1	31000000	270000000	24000000	24000000	11000000	34000000	12000000	11000000	31000000	31000000	7200000	21000000	21000000	21000000	21000000	21000000	11000000	11000000	7800000	12000000	19000000	21000000	120000000	47000000	19000000	26000000	15000000	38000000	340000000	7.16667e+07
Q58I21	310000000	33000000	39000000	200000000	55000000	85000000	78000000	30000000	150000000	14000000	20000000	140000000	140000000	140000000	140000000	140000000	200000000	9400000	430000000	33000000	45000000	140000000	1200000000	45000000	580000000	29000000	100000000	24000000	84000000	2.49667e+08
Q58I22	310000000	83000000	140000000	310000000	85000000	290000000	260000000	120000000	330000000	120000000	110000000	250000000	11000000	12000000	12000000	12000000	250000000	22000000	22000000	250000000	41000000	22000000	15000000	9200000	280000000	80000000	80000000	22000000	22000000	6.34667e+07
Q59EA2	740000	1200000	13000000	44000000	720000	740000	1400000	740000	740000	740000	720000	490000	1200000	1200000	1200000	1200000	1200000	3300000	3300000	3300000	3300000	3300000	3300000	3000000	1000000	500000	5000000	5000000	6500000	3.43333e+06
Q59EF0	3200000	140000000	15000000	15000000	1500000000	3100000	5000000	5000000	5600000	1300000000	15000000	15000000	19000000	20000000	20000000	11000000	8600000	5000000	20000000	8700000	47000000	110000000	20000000	20000000	20000000	13000000	6100000	20000000	13000000	29900000
Q59EF5	32000000	11000000	14000000	14000000	35000000	15000000	35000000	35000000	15000000	15000000	35000000	24000000	24000000	24000000	24000000	24000000	25000000	23000000	67000000	26000000	88000000	24000000	24000000	88000000	690000	690000	11000000	6300000	6300000	2.76644e+07
Q59EF6	32000000	19000000	19000000	33000000	54000000	20000000	54000000	54000000	250000000	21000000	21000000	36000000	36000000	36000000	36000000	36000000	15000000	15000000	15000000	210000000	52000000	15000000	15000000	52000000	47000000	52000000	31000000	32000000	32000000	3.64444e+07
Q59EG8	32000000	39000000	26000000	1100000000	14000000	32000000	9400000	32000000	130000000	32000000	450000000	1100000000	37000000	37000000	37000000	37000000	39000000	39000000	2400000	32000000	36000000	36000000	36000000	66000000	32000000	2550000	32000000	19000000	2550000	2.91222e+07
Q59EI4	32000000	25000000	19000000	16000000	12000000	28000000	24000000	24000000	34000000	16000000	16000000	23000000	23000000	23000000	23000000	23000000	36000000	13000000	29000000	97000000	16000000	23000000	80000000	16000000	80000000	55000000	55000000	43000000	500000000	9.64444e+07
Q59EI9	2100000	2100000	2200000	2900000	2200000	2100000	5400000	2100000	2100000	2100000	2200000	2400000	2400000	2400000	2400000	2400000	2400000	3000000	980000	2400000	1700000	1700000	1700000	16000000	590000	2100000	2100000	2100000	1100000	3.23222e+06
Q59EK7	32000000	24000000	17000000	10000000	11000000	19000000	19000000	21000000	20000000	10000000	20000000	25000000	25000000	25000000	25000000	25000000	30000000	190000000	14000000	48000000	10000000	25000000	80000000	10000000	80000000	24000000	7800000	68000000	32000000	3.74222e+07
Q59EL2	32000000	46000000	23000000	46000000	54000000	54000000	46000000	54000000	56000000	54000000	50000000	53000000	9400000	9400000	3100000	9400000	3100000	11000000	11000000	36000000	12000000	12000000	12000000	11000000	15000000	45000000	9800000	9200000	9200000	1.50222e+07
Q59EL5	32000000	1200000000	23000000	23000000	8300000	16000000	21000000	22000000	26000000	18000000	13000000	19000000	19000000	19000000	19000000	19000000	29000000	29000000	13000000	13000000	1900000000	19000000	72000000	1900000000	29000000	63000000	63000000	47000000	570000000	5.18111e+08
Q59EM6	32000000	40000000	23000000	41000000	54000000	54000000	40000000	54000000	52000000	54000000	50000000	48000000	38000000	38000000	39000000	38000000	40000000	1200000000	12000000	26000000	17000000	17000000	17000000	9300000	25000000	41000000	850000000	17000000	17000000	1.12256e+08
Q59ER5	480000	1400000	1100000	630000	1100000	9200000	2000000	700000	920000	2400000	18000000	810000	810000	810000	810000	810000	810000	1600000	1600000	2600000	2600000	2600000	2600000	2900000	2900000	2900000	2900000	2900000	2900000	2800000
Q59ES1	32000000	23000000	15000000	23000000	8400000	23000000	27000000	20000000	28000000	13000000	14000000	22000000	22000000	22000000	22000000	22000000	16000000	34000000	150000000	39000000	940000000	22000000	940000000	46000000	54000000	110000000	110000000	5200000	5200000	2.48044e+08
Q59ET0	32000000	25000000	18000000	18000000	7900000	15000000	25000000	22000000	18000000	18000000	13000000	20000000	20000000	20000000	20000000	20000000	19000000	29000000	1300000	15000000	19000000	20000000	40000000	19000000	40000000	6800000	69000000	69000000	330000000	6.80889e+07
Q59ET3	32000000	11000000	43000000	43000000	28000000	15000000	35000000	35000000	43000000	43000000	28000000	43000000	43000000	43000000	43000000	43000000	13000000	35000000	15000000	14000000	140000000	43000000	99000000	140000000	3000000	5500000	3000000	140000000	5500000	6.43333e+07
Q59EU6	32000000	1200000000	81000000	81000000	48000000	81000000	20000000	81000000	55000000	81000000	48000000	81000000	62000000	62000000	62000000	62000000	48000000	14000000	62000000	83000000	110000000	440000000	77000000	110000000	110000000	10000000	100000000	64000000	10000000	1.14556e+08
Q59EV9	32000000	23000000	28000000	22000000	17000000	32000000	23000000	17000000	58500000	7000000	17000000	31000000	31000000	31000000	31000000	31000000	39000000	36000000	48000000	100000000	29000000	31000000	74000000	29000000	41000000	88000000	7000000	100000000	1200000000	1.77667e+08
Q59EY4	320000000	26000000	98000000	75000000	76000000	250000000	81000000	42000000	140000000	36000000	76000000	81000000	81000000	81000000	81000000	81000000	76000000	76000000	14000000	52000000	190000000	81000000	190000000	190000000	150000000	48000000	100000000	100000000	140000000	1.32111e+08
Q59EZ2	320000000	31000000	74000000	270000000	94000000	190000000	170000000	64000000	240000000	70000000	26000000	220000000	8000000	9000000	9000000	9000000	270000000	490000000	9000000	9000000	41000000	120000000	11000000	110000000	25000000	47000000	47000000	9000000	10000000	4.66667e+07
Q59EZ6	320000000	120000000	140000000	58000000	110000000	240000000	100000000	100000000	170000000	82000000	33000000	100000000	100000000	100000000	100000000	100000000	58000000	17000000	570000000	120000000	38000000	100000000	38000000	22000000	38000000	6500000	45000000	76000000	80000000	4.92778e+07
Q59F03	320000000	42000000	18000000	17000000	140000000	75000000	42000000	10000000	390000000	23000000	10000000	30000000	30000000	30000000	30000000	30000000	680000000	19000000	40000000	18000000	120000000	30000000	72000000	120000000	24000000	41000000	41000000	98000000	1200000	60800000
Q59F16	320000000	42000000	18000000	17000000	140000000	75000000	42000000	10000000	390000000	23000000	10000000	30000000	30000000	30000000	30000000	30000000	37000000	35000000	1200000000	30000000	1500000000	30000000	72000000	1500000000	36000000	63000000	63000000	99000000	29000000	3.76889e+08
Q59F68	3300000	1200000000	15000000	15000000	1400000000	3100000	5400000	5400000	18000000	1500000000	11000000	15000000	20000000	20000000	79000000	13000000	10000000	79000000	13000000	10000000	110000000	2300000	110000000	94000000	94000000	11000000	16000000	11000000	11000000	5.10333e+07
Q59F73	33000000	560000000	12000000	33000000	33000000	33000000	19000000	33000000	130000000	33000000	33000000	33000000	43000000	43000000	62000000	43000000	33000000	18000000	33000000	60000000	34000000	33000000	25000000	34000000	34000000	80000000	54000000	9800000	80000000	4.26444e+07
Q59F85	33000000	6200000	12000000	92000000	25000000	12000000	25000000	25000000	92000000	92000000	25000000	92000000	59000000	62000000	62000000	62000000	120000000	27000000	62000000	120000000	99000000	99000000	99000000	99000000	140000000	31000000	7400000	99000000	31000000	7.82667e+07
Q59F94	33000000	8700000	4900000	4900000	5400000	14000000	31000000	31000000	6300000	2900000	2300000	4400000	4400000	4400000	4400000	4400000	4400000	7000000	12000000	25000000	1300000000	4400000	1300000000	1300000000	11000000	11000000	11000000	1300000000	9700000	5.83011e+08
Q59F96	33000000	29000000	20000000	46000000	10000000	34000000	59000000	33000000	43000000	33000000	38000000	39000000	39000000	39000000	39000000	39000000	29000000	1200000000	65000000	100000000	9800000	39000000	9800000	9200000	22000000	29000000	69000000	51000000	3500000	2.69222e+07
Q59FA2	33000000	940000000	12000000	29000000	12000000	6100000	12000000	12000000	29000000	29000000	12000000	29000000	29000000	31000000	31000000	31000000	33000000	32000000	31000000	33000000	30000000	30000000	67000000	30000000	3100000	9400000	22000000	37000000	9400000	2.64333e+07
Q59FF0	33000000	29000000	20000000	46000000	10000000	34000000	59000000	33000000	43000000	33000000	38000000	39000000	39000000	39000000	39000000	39000000	29000000	1200000000	30000000	27000000	85000000	39000000	85000000	85000000	1900000	1900000	1900000	7500000	7500000	3.49667e+07
Q59FI9	33000000	23000000	17000000	23000000	8400000	23000000	24000000	20000000	28000000	13000000	14000000	22000000	22000000	22000000	22000000	22000000	14000000	34000000	160000000	41000000	110000000	22000000	110000000	48000000	100000000	46000000	54000000	92000000	7100000	6.54556e+07
Q59FQ4	33000000	23000000	17000000	23000000	8400000	23000000	27000000	20000000	28000000	13000000	14000000	22000000	22000000	22000000	22000000	22000000	35000000	35000000	170000000	84000000	21000000	22000000	21000000	17000000	36000000	65000000	65000000	64000000	62000000	4.14444e+07
Q59FS3	33000000	23000000	17000000	23000000	8400000	23000000	27000000	20000000	28000000	13000000	14000000	22000000	22000000	22000000	22000000	22000000	35000000	35000000	170000000	45000000	73000000	22000000	73000000	46000000	54000000	94000000	94000000	94000000	19000000	6.32222e+07
Q59FW9	33000000	18000000	13000000	6700000	50000000	19000000	50000000	50000000	230000000	230000000	50000000	6700000	6700000	6700000	6700000	6700000	330000000	14000000	330000000	340000000	120000000	330000000	19000000	29000000	29000000	41000000	31000000	45000000	31000000	75000000
Q59FZ0	330000000	18000000	36000000	200000000	67000000	130000000	170000000	27000000	150000000	22000000	25000000	160000000	7700000	8600000	8600000	8600000	200000000	500000000	8600000	8600000	110000000	110000000	11000000	100000000	29000000	62000000	62000000	8600000	8600000	5.56889e+07
Q59G24	330000000	86000000	150000000	260000000	140000000	280000000	190000000	150000000	270000000	120000000	97000000	290000000	8700000	9200000	9200000	9200000	260000000	670000000	9200000	9200000	25000000	36000000	11000000	29000000	29000000	110000000	36000000	9200000	9200000	3.27111e+07
Q59G73	330000000	34000000	140000000	260000000	120000000	170000000	160000000	88000000	190000000	86000000	57000000	230000000	7700000	8200000	8200000	8200000	260000000	230000000	8200000	8200000	52000000	45000000	11000000	24000000	24000000	24000000	24000000	8200000	8200000	2.44889e+07
Q59GA1	34000000	110000000	19000000	19000000	20000000	23000000	20000000	20000000	21000000	13000000	16000000	24000000	24000000	24000000	24000000	24000000	1400000000	23000000	22000000	57000000	100000000	24000000	120000000	45000000	120000000	24000000	38000000	67000000	39000000	6.41111e+07
Q59GE4	34000000	270000000	19000000	19000000	20000000	23000000	20000000	20000000	21000000	13000000	16000000	24000000	24000000	24000000	24000000	24000000	30000000	36000000	32000000	25000000	52000000	24000000	19000000	51000000	1900000000	62000000	13000000	62000000	19000000	2.44667e+08
Q59GF8	34000000	34000000	17000000	24000000	15000000	29000000	24000000	29000000	27000000	29000000	17000000	22000000	28000000	28000000	29000000	28000000	1400000000	31000000	37500000	41000000	110000000	110000000	24000000	24000000	24000000	24000000	24000000	24000000	83000000	4.96667e+07
Q59GI2	34000000	35000000	26000000	28000000	12000000	28000000	7700000	28000000	4500000	28000000	12000000	28000000	29000000	29000000	29000000	29000000	110000000	35000000	39000000	70000000	28000000	28000000	99000000	28000000	28000000	11000000	31000000	7800000	11000000	30200000
Q59GI5	34000000	23000000	15000000	16000000	12000000	34000000	19000000	12000000	26000000	9700000	9900000	16000000	16000000	16000000	16000000	16000000	16000000	30000000	9400000	9400000	88000000	16000000	88000000	88000000	88000000	18000000	41000000	110000000	18000000	6.16667e+07
Q59GK9	34000000	23000000	28000000	31000000	9400000	34000000	23000000	9400000	27000000	16000000	9400000	31000000	31000000	31000000	31000000	31000000	39000000	57000000	33000000	190000000	19000000	31000000	72000000	40000000	120000000	24000000	690000	67000000	36000000	4.55211e+07
Q59GL1	34000000	12000000	14000000	14000000	39000000	16000000	39000000	39000000	14000000	14000000	39000000	17000000	17000000	17000000	17000000	17000000	23000000	23000000	39000000	24000000	47000000	17000000	67000000	47000000	7900000	7900000	13000000	12000000	12000000	2.56444e+07
Q59GM9	34000000	41000000	37000000	37000000	54000000	37000000	11000000	37000000	69000000	37000000	54000000	37000000	42000000	42000000	44000000	42000000	54000000	33000000	150000000	110000000	37000000	37000000	84000000	37000000	37000000	260000000	260000000	690000	260000000	1.12521e+08
Q59GN2	34000000	35000000	20000000	28000000	12000000	28000000	7700000	28000000	4500000	28000000	12000000	28000000	29000000	29000000	29000000	29000000	60000000	35000000	32000000	120000000	28000000	28000000	98000000	28000000	28000000	5700000	28000000	110000000	5700000	3.99333e+07
Q59GP7	34000000	270000000	19000000	19000000	20000000	23000000	20000000	20000000	21000000	13000000	16000000	24000000	24000000	24000000	24000000	24000000	30000000	57000000	31000000	49000000	51000000	24000000	94000000	37000000	37000000	37000000	37000000	46000000	570000000	1.03667e+08
Q59GQ0	890000	890000	4700000	820000	4700000	1300000	1300000	1300000	1300000	550000	4700000	690000	690000	690000	690000	690000	690000	1000000	1000000	1000000	1000000	1000000	1000000	1000000	2000000	2500000	2100000	2100000	2100000	1.64444e+06
Q59GR8	34000000	680000000	34000000	34000000	34000000	34000000	19000000	34000000	130000000	34000000	34000000	34000000	36000000	36000000	6500000	36000000	41000000	60000000	11000000	32000000	35000000	35000000	22000000	35000000	130000000	36000000	36000000	69000000	36000000	4.82222e+07
Q59GS3	34000000	34000000	17000000	24000000	15000000	29000000	24000000	29000000	27000000	29000000	17000000	22000000	29000000	29000000	29000000	29000000	38000000	35000000	39000000	260000000	84000000	2000000000	50000000	84000000	84000000	84000000	84000000	22000000	22000000	2.79333e+08
Q59GS5	34000000	940000000	19000000	19000000	20000000	23000000	20000000	20000000	21000000	13000000	16000000	24000000	24000000	24000000	24000000	24000000	84000000	19000000	32000000	62000000	55000000	24000000	24000000	80000000	80000000	32000000	27000000	62000000	33000000	4.63333e+07
Q59GU2	34000000	730000000	19000000	19000000	20000000	23000000	20000000	20000000	21000000	13000000	16000000	24000000	24000000	24000000	24000000	24000000	38000000	36000000	31000000	110000000	40000000	24000000	110000000	29000000	29000000	25000000	25000000	51000000	730000000	1.18111e+08
Q59GW1	34000000	730000000	19000000	19000000	20000000	23000000	20000000	20000000	21000000	13000000	16000000	24000000	24000000	24000000	24000000	24000000	38000000	210000000	120000000	48000000	51000000	24000000	140000000	51000000	47000000	64000000	8400000	62000000	20000000	5.19333e+07
Q59GW5	34000000	730000000	19000000	19000000	20000000	23000000	20000000	20000000	21000000	13000000	16000000	24000000	24000000	24000000	24000000	24000000	60000000	14000000	120000000	48000000	36000000	24000000	100000000	36000000	51000000	67000000	9300000	54000000	1300000000	1.86367e+08
Q59GX9	34000000	110000000	19000000	19000000	20000000	23000000	20000000	20000000	21000000	13000000	16000000	24000000	24000000	24000000	24000000	24000000	1500000000	23000000	32000000	49000000	16000000	24000000	94000000	43000000	78000000	7700000	13000000	36000000	290000000	6.68556e+07
Q59GY2	34000000	25000000	15000000	1300000	12000000	27000000	9400000	1300000	15000000	1300000	15000000	19000000	140000000	140000000	140000000	140000000	1300000	72000000	570000000	25000000	730000000	440000000	440000000	2300000	430000000	74000000	74000000	72000000	84000000	260700000
Q59GY3	34000000	190000000	4100000	4100000	7300000	34000000	20000000	34000000	8200000	34000000	7300000	21000000	36000000	36000000	13000000	36000000	41000000	680000000	15000000	32000000	46000000	100000000	46000000	54000000	180000000	54000000	54000000	19000000	18000000	6.34444e+07
Q59H15	34000000	630000000	4100000	4100000	7300000	7700000	17000000	17000000	49000000	49000000	7300000	21000000	40000000	41000000	41000000	41000000	56000000	6400000	41000000	56000000	49000000	440000000	72000000	49000000	69000000	1500000000	1500000000	11000000	11000000	4.11222e+08
Q59H94	35000000	19000000	13000000	5700000	13000000	20000000	54000000	54000000	250000000	250000000	13000000	5700000	5700000	5700000	5700000	5700000	570000000	15000000	570000000	580000000	43000000	570000000	88000000	43000000	47000000	78000000	78000000	110000000	44000000	1.22333e+08
Q59H95	35000000	23000000	18000000	20000000	16000000	40000000	25000000	20000000	23000000	12000000	15000000	24000000	24000000	24000000	24000000	24000000	730000000	46000000	22000000	19000000	78000000	24000000	47000000	110000000	1500000000	19000000	160000000	62000000	6800000	2.22978e+08
Q59HF3	35000000	12000000	17000000	3200000	9700000	25000000	11000000	11000000	3200000	3200000	2700000	3200000	3200000	3200000	3200000	3200000	14000000	11000000	12000000	14000000	5500000	3200000	33000000	5500000	4900000	7700000	7800000	5500000	7700000	8.97778e+06
Q59HH3	35000000	8700000	14000000	14000000	17000000	14000000	31000000	31000000	14000000	14000000	17000000	14000000	14000000	14000000	14000000	14000000	22000000	31000000	12000000	23000000	18000000	14000000	41000000	18000000	7700000	20000000	5500000	30000000	20000000	1.93556e+07
Q5FWY2	35000000	12000000	17000000	3200000	9700000	25000000	11000000	11000000	3200000	3200000	2700000	3200000	3200000	3200000	3200000	3200000	14000000	11000000	12000000	15000000	5500000	3200000	33000000	5500000	5500000	18000000	5500000	5500000	18000000	1.10778e+07
Q5H8X8	35000000	16000000	22000000	7900000	12000000	37000000	11000000	6800000	23000000	6600000	12000000	22000000	22000000	22000000	22000000	22000000	46000000	31000000	140000000	29000000	23000000	22000000	23000000	22000000	78000000	39000000	39000000	1500000000	7100000	1.94789e+08
Q5H928	35000000	13000000	18000000	11000000	14000000	30000000	13000000	1300000	22000000	5700000	3600000	11000000	11000000	11000000	11000000	11000000	11000000	14000000	14000000	25000000	190000000	11000000	190000000	190000000	46000000	64000000	64000000	5200000	120000000	97800000
Q5H934	35000000	4700000	3300000	12000000	5300000	5000000	6300000	3700000	15000000	6500000	5600000	11000000	11000000	11000000	11000000	11000000	11000000	14000000	14000000	120000000	8300000	11000000	8300000	24000000	24000000	45000000	45000000	61000000	88000000	3.49556e+07
Q5JB53	35000000	260000000	21000000	21000000	27000000	27000000	16000000	27000000	13000000	27000000	27000000	20000000	17000000	17000000	19000000	17000000	19000000	50000000	11000000	11000000	19000000	19000000	19000000	19000000	19000000	18000000	24000000	45000000	530000000	7.91111e+07
Q5JNZ5	35000000	210000000	35000000	35000000	18000000	35000000	20000000	35000000	45000000	35000000	18000000	35000000	31000000	31000000	18000000	31000000	38000000	36000000	27000000	260000000	35000000	35000000	24000000	35000000	35000000	7700000	930000000	24000000	7700000	1.25933e+08
Q5JR95	36000000	160000000	39000000	110000000	24000000	36000000	120000000	80000000	59000000	100000000	110000000	89000000	4900000	6100000	6100000	6100000	110000000	170000000	6100000	6100000	47000000	110000000	7700000	62000000	62000000	25000000	25000000	6100000	33000000	4.19778e+07
Q5JRS0	36000000	18000000	12000000	240000000	6400000	19000000	50000000	50000000	240000000	240000000	6400000	240000000	240000000	240000000	240000000	240000000	340000000	14000000	340000000	360000000	240000000	340000000	120000000	240000000	24000000	26000000	5200000	240000000	26000000	1.40133e+08
Q5JRX3	36000000	11000000	23000000	25000000	11000000	5000000	10000000	10000000	25000000	25000000	11000000	25000000	27000000	27000000	27000000	27000000	61000000	62000000	27000000	100000000	27000000	27000000	110000000	27000000	72000000	28000000	7800000	27000000	28000000	3.93111e+07
Q5JVS8	36000000	210000000	10000000	14000000	7300000	2500000	1700000	1700000	14000000	14000000	7300000	10000000	17000000	18000000	730000000	13000000	20000000	730000000	13000000	20000000	15000000	15000000	76000000	15000000	76000000	29000000	3000000	15000000	330000000	6.37778e+07
Q5JX52	36000000	210000000	13000000	36000000	36000000	36000000	20000000	36000000	140000000	36000000	36000000	36000000	64000000	64000000	34000000	64000000	36000000	22000000	36000000	15000000	37000000	36000000	92000000	37000000	37000000	6300000	31000000	45000000	6300000	36400000
Q5K634	1300000	870000	7700000	2400000	7700000	1300000	1300000	1300000	1300000	1300000	7700000	7700000	7700000	1000000	1000000	1000000	1000000	11000000	1500000	1700000	1700000	1700000	1700000	1700000	2400000	2100000	2100000	2500000	34000000	5.54444e+06
Q5M7Z5	36000000	210000000	23000000	23000000	9100000	36000000	13000000	36000000	49000000	36000000	9100000	37000000	33000000	33000000	11000000	33000000	32000000	19000000	1500000000	42000000	40000000	40000000	40000000	40000000	130000000	55000000	55000000	120000000	110000000	70000000
Q5M7Z9	36000000	1500000000	26000000	26000000	7100000	36000000	11000000	1800000	16000000	13000000	7400000	26000000	26000000	26000000	26000000	26000000	39000000	25000000	36000000	1400000000	110000000	26000000	88000000	16000000	88000000	14000000	1200000	72000000	14000000	4.76889e+07
Q5M9N0	36000000	270000000	13000000	13000000	13000000	13000000	9100000	13000000	31000000	13000000	13000000	8400000	12000000	12000000	47000000	12000000	47000000	13000000	13000000	25000000	15000000	15000000	1200000000	15000000	1200000000	50000000	16000000	50000000	670000000	359000000
Q5QNZ2	36000000	45000000	26000000	57000000	14000000	57000000	12000000	57000000	330000000	57000000	14000000	57000000	65000000	65000000	74000000	65000000	15000000	15000000	15000000	62000000	59000000	15000000	50000000	59000000	59000000	24000000	1200000	32000000	24000000	3.59111e+07
Q5QP22	36000000	1100000000	28000000	28000000	8600000	5900000	11000000	11000000	28000000	28000000	8600000	28000000	29000000	29000000	29000000	29000000	30000000	29000000	29000000	31000000	28000000	28000000	77000000	28000000	33000000	2400000	33000000	3500000	2400000	2.61444e+07
Q5QTS3	36000000	160000000	39000000	110000000	24000000	16000000	120000000	80000000	59000000	100000000	110000000	89000000	3000000	3100000	3100000	3100000	110000000	27000000	3100000	3100000	51000000	22000000	6100000	51000000	51000000	36000000	930000000	1700000	1700000	1.27833e+08
Q5RKT7	360000000	80000000	84000000	59000000	170000000	130000000	73000000	47000000	210000000	34000000	18000000	62000000	62000000	62000000	62000000	62000000	18000000	34000000	170000000	97000000	38000000	62000000	38000000	9800000	9200000	17000000	9300000	9800000	9800000	2.25444e+07
Q5RLN2	360000000	54000000	110000000	210000000	85000000	310000000	190000000	97000000	360000000	56000000	49000000	310000000	9000000	9400000	9400000	9400000	210000000	430000000	9400000	46000000	37000000	51000000	11000000	47000000	41000000	67000000	120000000	9400000	9400000	4.36444e+07
Q5SQT6	37000000	1200000000	9300000	16000000	10000000	39000000	19000000	10000000	36000000	36000000	10000000	29000000	29000000	29000000	29000000	29000000	13000000	10000000	14000000	13000000	1500000000	29000000	29000000	1500000000	25000000	46000000	7200000	80000000	5200000	3.57933e+08
Q5SRR8	37000000	21000000	19000000	24000000	18000000	24000000	31000000	17000000	20000000	7800000	18000000	24000000	24000000	24000000	24000000	24000000	62000000	30000000	33000000	24000000	24000000	24000000	100000000	14000000	2000000000	8500000	1500000000	50000000	8500000	4.14333e+08
Q5SU16	37000000	13000000	12000000	10000000	12000000	17000000	41000000	41000000	36000000	10000000	12000000	15000000	15000000	15000000	15000000	15000000	15000000	67000000	67000000	13000000	10000000	15000000	17000000	10000000	17000000	24000000	1200000	10000000	33000000	1.52444e+07
Q5SX91	37000000	270000000	19000000	19000000	9200000	9200000	7300000	9200000	14000000	9200000	2700000	13000000	19000000	19000000	15000000	19000000	29000000	29000000	25000000	25000000	1100000000	24000000	24000000	23000000	2000000000	90000000	20000000	9900000	9900000	3.66756e+08
Q5SZD4	37000000	21000000	19000000	24000000	18000000	24000000	31000000	17000000	20000000	7800000	18000000	24000000	24000000	24000000	24000000	24000000	62000000	30000000	33000000	78000000	140000000	24000000	75000000	37000000	37000000	15000000	160000000	67000000	15000000	6.33333e+07
Q5SZX6	37000000	1900000000	15000000	15000000	1200000000	6500000	6100000	6500000	31000000	6500000	15000000	11000000	11000000	11000000	11000000	11000000	11000000	19000000	19000000	45000000	29000000	11000000	29000000	15000000	64000000	64000000	64000000	22000000	12000000	3.44444e+07
Q5T2N8	37000000	13000000	12000000	10000000	11000000	17000000	41000000	41000000	37000000	10000000	11000000	15000000	15000000	15000000	15000000	15000000	15000000	67000000	67000000	13000000	11000000	15000000	17000000	11000000	17000000	24000000	31000000	91000000	3000000	2.44444e+07
Q5T446	37000000	21000000	19000000	24000000	18000000	24000000	31000000	17000000	20000000	7800000	18000000	24000000	24000000	24000000	24000000	24000000	36000000	38000000	33000000	29000000	110000000	24000000	110000000	39000000	1900000000	41000000	41000000	63000000	19000000	2.60778e+08
Q5T5C7	37000000	110000000	19000000	19000000	9000000	9000000	7300000	9000000	14000000	9000000	2700000	13000000	7700000	7700000	15000000	7700000	15000000	13000000	67000000	26000000	46000000	54000000	16000000	17000000	14000000	25000000	20000000	25000000	91000000	3.42222e+07
Q5T712	37000000	340000000	15000000	15000000	1100000000	6500000	6100000	6500000	31000000	6500000	13000000	11000000	15000000	15000000	3000000	15000000	3000000	15000000	15000000	16000000	59000000	100000000	59000000	59000000	59000000	76000000	76000000	5200000	18000000	56800000
Q5T765	37000000	12000000	16000000	11000000	9800000	22000000	15000000	8600000	15000000	6300000	4300000	12000000	12000000	12000000	12000000	12000000	12000000	12000000	12000000	25000000	560000000	12000000	560000000	560000000	47000000	64000000	64000000	84000000	120000000	2.30111e+08
Q5T7C4	37000000	37500000	5000000	30000000	9000000	30000000	9100000	30000000	130000000	30000000	9000000	30000000	36000000	36000000	54000000	36000000	37500000	39000000	6000000	32000000	31000000	31000000	56000000	31000000	50000000	31000000	31000000	18000000	78000000	3.96667e+07
Q5T7N0	370000000	120000000	110000000	78000000	170000000	200000000	81000000	40000000	170000000	79000000	42000000	120000000	120000000	120000000	120000000	120000000	78000000	110000000	61000000	120000000	27000000	120000000	27000000	26000000	230000000	13000000	64000000	51000000	890000000	1.60889e+08
Q5T821	370000000	130000000	170000000	110000000	140000000	200000000	130000000	89000000	140000000	79000000	53000000	120000000	6300000	6800000	6800000	6800000	110000000	69000000	6800000	6800000	29000000	29000000	8600000	36000000	36000000	43000000	43000000	6800000	43000000	3.04889e+07
Q5T8U5	38000000	22000000	20000000	29000000	24000000	33000000	29000000	23000000	29000000	22000000	8500000	27000000	27000000	27000000	27000000	27000000	59000000	1200000000	680000000	73000000	51000000	27000000	100000000	51000000	47000000	64000000	64000000	75000000	210000000	7.65556e+07
Q5TA02	38000000	210000000	2900000	2900000	8400000	38000000	20000000	38000000	35000000	38000000	8400000	23000000	18000000	18000000	68000000	18000000	30000000	65000000	21000000	21000000	47000000	110000000	110000000	47000000	730000000	47000000	47000000	14000000	14000000	1.29556e+08
Q5TB19	38000000	22000000	21000000	29000000	13000000	33000000	29000000	23000000	29000000	22000000	8500000	27000000	27000000	27000000	27000000	27000000	36000000	210000000	36000000	54000000	41000000	27000000	99000000	41000000	41000000	37000000	37000000	74000000	19000000	4.62222e+07
Q5TB52	38000000	12000000	10000000	10000000	7200000	18000000	15000000	7200000	12000000	12000000	4200000	11000000	11000000	11000000	11000000	11000000	21000000	7200000	14000000	22000000	110000000	11000000	11000000	110000000	7800000	7800000	5400000	11000000	11000000	3.16667e+07
Q5TBH9	38000000	46000000	22000000	22000000	14000000	34000000	46000000	20000000	38000000	22000000	14000000	31000000	31000000	31000000	31000000	31000000	39000000	23000000	1200000000	38000000	22000000	31000000	74000000	22000000	74000000	74000000	74000000	100000000	9300000	5.33667e+07
Q5TBN3	38000000	12000000	10000000	10000000	7200000	18000000	15000000	7200000	12000000	12000000	4200000	11000000	11000000	11000000	11000000	11000000	22000000	7200000	15000000	22000000	19000000	11000000	24000000	19000000	7800000	7800000	33000000	11000000	11000000	1.59556e+07
Q5TCD1	38000000	1300000000	33000000	7700000	22000000	35000000	11000000	11000000	36000000	7700000	22000000	7700000	7700000	7700000	7700000	7700000	7700000	13000000	67000000	35000000	16000000	7700000	16000000	15000000	4300000	9900000	3500000	51000000	9900000	1.48111e+07
Q5TCH6	38000000	14000000	15000000	15000000	7900000	5500000	13000000	16000000	29000000	12000000	10000000	18000000	18000000	18000000	18000000	18000000	18000000	62000000	7900000	7900000	19000000	18000000	67000000	19000000	67000000	67000000	67000000	35000000	140000000	5.54444e+07
Q5TCU8	38000000	22000000	20000000	29000000	24000000	33000000	29000000	23000000	29000000	22000000	8500000	27000000	27000000	27000000	27000000	27000000	1200000000	48000000	190000000	38000000	43000000	27000000	99000000	43000000	100000000	110000000	110000000	72000000	1900000000	2.78222e+08
Q5TEC6	1300000	1300000	2700000	4300000	2700000	1300000	1300000	1600000	20000000	20000000	2700000	2700000	2100000	2100000	620000	620000	620000	2300000	970000	4700000	4700000	4700000	4700000	4700000	6100000	6100000	1600000	1600000	4100000	4.25556e+06
Q5U043	1200000	2100000	850000	960000	850000	1200000	3400000	1200000	1200000	1200000	850000	1900000	1900000	1900000	1900000	1900000	1900000	1900000	2800000	1500000	1500000	1500000	1500000	1500000	480000	1200000	1200000	1200000	1200000	1.25333e+06
Q5U071	380000000	18000000	48000000	260000000	80000000	130000000	170000000	27000000	200000000	22000000	25000000	190000000	7700000	8700000	8700000	8700000	260000000	530000000	8700000	8700000	110000000	62000000	11000000	51000000	78000000	36000000	120000000	8700000	8700000	5.39333e+07
Q5U0C3	380000000	53000000	360000000	37000000	150000000	160000000	32000000	37000000	69000000	21000000	29000000	36000000	36000000	36000000	36000000	36000000	1500000000	38000000	21000000	25000000	89000000	36000000	89000000	89000000	80000000	1200000000	1200000000	9400000	9400000	3.11311e+08
Q5U0L9	39000000	110000000	40000000	40000000	63000000	40000000	50000000	63000000	38000000	31000000	94000000	48000000	48000000	48000000	48000000	48000000	94000000	9900000	94000000	41000000	100000000	94000000	94000000	100000000	100000000	92000000	65000000	9600000	1900000000	2.83844e+08
Q5U5J2	39000000	37000000	22000000	17000000	7500000	19000000	29000000	14000000	31000000	9700000	11000000	20000000	20000000	20000000	20000000	20000000	31000000	29000000	31000000	15000000	52000000	20000000	52000000	52000000	36000000	62000000	62000000	330000000	430000000	1.21778e+08
Q5U8W9	39000000	1300000000	13000000	13000000	1100000000	6500000	6100000	6500000	23000000	6500000	13000000	11000000	11000000	11000000	11000000	11000000	11000000	14000000	14000000	45000000	8600000	11000000	8600000	24000000	24000000	24000000	45000000	92000000	440000000	7.52444e+07
Q5VT79	770000	8000000	7200000	1500000	26000000	770000	770000	770000	770000	1300000	26000000	12000000	790000	790000	790000	790000	790000	10000000	16000000	2500000	2500000	2500000	2500000	960000	8100000	2400000	2100000	7200000	7300000	3.95111e+06
Q5VTE0	39000000	14000000	26000000	26000000	9000000	29000000	26000000	20000000	26000000	14000000	16000000	29000000	29000000	29000000	29000000	29000000	36000000	35000000	25000000	91000000	51000000	29000000	140000000	84000000	84000000	32000000	52000000	80000000	60000000	68000000
Q5VU21	39000000	110000000	40000000	40000000	63000000	40000000	50000000	63000000	38000000	58000000	94000000	44000000	44000000	44000000	44000000	44000000	94000000	27000000	23000000	85000000	43000000	54000000	43000000	80000000	41000000	110000000	65000000	77000000	16000000	5.87778e+07
Q5VU61	39000000	1200000000	12000000	28000000	15000000	17000000	16000000	15000000	33000000	33000000	8600000	14000000	14000000	14000000	14000000	14000000	12000000	15000000	4300000	12000000	19000000	14000000	47000000	20000000	9400000	9400000	60000000	29000000	110000000	3.53111e+07
Q5VU62	39000000	28000000	18000000	24000000	12000000	38000000	41000000	23000000	18000000	18000000	17000000	24000000	24000000	24000000	24000000	24000000	210000000	1400000000	33000000	23000000	19000000	24000000	99000000	51000000	120000000	59000000	59000000	20000000	59000000	5.66667e+07
Q5VU77	39000000	27000000	18000000	27000000	6000000	34000000	29000000	34000000	28000000	34000000	15000000	36000000	26000000	26000000	26000000	26000000	25000000	53000000	19000000	45000000	120000000	120000000	120000000	120000000	22000000	76000000	76000000	810000	810000	7.28467e+07
Q5VXN0	39000000	23000000	22000000	17000000	7500000	23000000	29000000	14000000	31000000	9700000	11000000	20000000	20000000	20000000	20000000	20000000	30000000	29000000	32000000	1900000000	16000000	20000000	16000000	13000000	13000000	18000000	32000000	17000000	17000000	18000000
Q5VXV3	39000000	28000000	18000000	24000000	11000000	38000000	41000000	23000000	18000000	18000000	17000000	24000000	24000000	24000000	24000000	24000000	110000000	730000000	32000000	100000000	41000000	24000000	84000000	52000000	52000000	27000000	63000000	51000000	27000000	4.67778e+07
Q5VYJ5	39000000	38000000	18000000	35000000	16000000	27000000	33000000	28000000	110000000	24000000	24000000	33000000	33000000	33000000	33000000	33000000	140000000	60000000	12000000	32000000	26000000	33000000	26000000	110000000	130000000	24000000	41000000	24000000	62000000	5.28889e+07
Q60FE5	390000000	220000000	120000000	64000000	71000000	330000000	220000000	60000000	820000000	64000000	71000000	64000000	11000000	11000000	11000000	11000000	18000000	18000000	18000000	70000000	64000000	18000000	59000000	64000000	36000000	140000000	140000000	64000000	140000000	8.05556e+07
Q65ZQ3	40000000	1900000000	40000000	40000000	40000000	40000000	20000000	40000000	27000000	40000000	40000000	40000000	40000000	40000000	40000000	40000000	1900000000	1500000000	67000000	72000000	40000000	40000000	41000000	40000000	8600000	62000000	62000000	80000000	62000000	48400000
Q66K53	40000000	13000000	23000000	54000000	24000000	47000000	42000000	24000000	64000000	9200000	9300000	30000000	30000000	30000000	30000000	30000000	190000000	42000000	39000000	55000000	62000000	30000000	110000000	62000000	62000000	62000000	62000000	88000000	1900000000	2.70889e+08
Q68EN4	41000000	16000000	6000000	6000000	10000000	33000000	18000000	9400000	19000000	6000000	10000000	6000000	7000000	7000000	7000000	7000000	6000000	69000000	7000000	7000000	6100000	6100000	8700000	6100000	8700000	6500000	100000000	7000000	6500000	17300000
Q68Y91	41000000	35000000	13000000	28000000	9300000	28000000	7700000	28000000	14000000	28000000	5600000	28000000	29000000	29000000	30000000	29000000	36000000	46000000	190000000	60000000	28000000	28000000	100000000	28000000	28000000	10000000	64000000	3500000	10000000	3.32778e+07
Q6AZ91	41000000	14000000	5700000	5700000	42000000	17000000	42000000	42000000	5700000	5700000	42000000	5700000	5700000	5700000	5700000	5700000	15000000	42000000	25000000	17000000	8600000	5700000	35000000	8600000	7700000	12000000	35000000	28000000	12000000	1.69556e+07
Q6AZE3	4200000	1600000	11000000	11000000	2500000	3700000	12000000	21000000	3300000	11000000	10000000	11000000	11000000	11000000	11000000	11000000	11000000	14000000	14000000	21000000	11000000	11000000	13000000	11000000	13000000	13000000	5500000	11000000	13000000	1.12778e+07
Q6AZY7	4200000	1600000	11000000	11000000	2500000	3700000	12000000	21000000	3300000	11000000	10000000	11000000	11000000	11000000	11000000	11000000	11000000	130000000	130000000	32000000	11000000	11000000	13000000	11000000	13000000	17000000	15000000	80000000	17000000	2.08889e+07
Q6BAA4	42000000	13000000	9000000	28000000	14000000	21000000	22000000	22000000	30000000	18000000	17000000	37000000	37000000	37000000	37000000	37000000	13000000	40000000	39000000	55000000	42000000	37000000	42000000	20000000	25000000	46000000	46000000	22000000	47000000	3.63333e+07
Q6DCA8	42000000	270000000	30000000	30000000	15000000	6800000	15000000	15000000	32000000	32000000	15000000	21000000	36000000	37000000	37000000	37000000	12000000	15000000	37000000	12000000	19000000	19000000	19000000	120000000	140000000	140000000	45000000	19000000	19000000	60000000
Q6DEN2	42000000	41000000	37000000	37000000	12000000	37000000	11000000	37000000	32000000	37000000	12000000	37000000	44000000	44000000	44000000	44000000	12000000	31000000	140000000	19000000	37000000	37000000	61000000	37000000	37000000	54000000	54000000	94000000	54000000	5.16667e+07
Q6DKH2	42000000	22000000	19000000	19000000	8400000	16000000	22000000	8400000	22000000	22000000	7800000	19000000	19000000	19000000	19000000	19000000	35000000	31000000	13000000	36000000	110000000	19000000	69000000	110000000	13000000	25000000	11000000	35000000	120000000	5.68889e+07
Q6DKJ4	42000000	41000000	37000000	37000000	12000000	37000000	11000000	37000000	32000000	37000000	12000000	37000000	44000000	44000000	43000000	44000000	12000000	24000000	34000000	22000000	37000000	37000000	23000000	37000000	37000000	57000000	57000000	67000000	57000000	4.54444e+07
Q6DN03	42000000	22000000	19000000	19000000	8400000	16000000	22000000	8400000	22000000	22000000	7800000	19000000	19000000	19000000	19000000	19000000	36000000	1200000	12000000	36000000	94000000	19000000	68000000	19000000	13000000	25000000	32000000	35000000	120000000	4.72222e+07
Q6FG59	42000000	31000000	17000000	19000000	14000000	38000000	24000000	14000000	25000000	9200000	15000000	19000000	19000000	19000000	19000000	19000000	29000000	39000000	15000000	15000000	110000000	19000000	69000000	110000000	110000000	74000000	74000000	40000000	2000000000	2.89556e+08
Q6FG81	42000000	24000000	25000000	16000000	13000000	22000000	1300000	1200000	22000000	16000000	45000000	16000000	39000000	39000000	39000000	39000000	24000000	210000000	39000000	1200000000	16000000	16000000	80000000	16000000	80000000	120000000	120000000	110000000	120000000	7.53333e+07
Q6FG99	420000000	23000000	130000000	360000000	110000000	240000000	240000000	50000000	330000000	43000000	35000000	300000000	11000000	11000000	11000000	11000000	300000000	19000000	11000000	300000000	120000000	1200000000	15000000	40000000	180000000	110000000	110000000	11000000	11000000	1.99667e+08
Q6FGD7	420000000	51000000	170000000	160000000	160000000	250000000	120000000	68000000	150000000	31000000	21000000	150000000	4500000	5500000	5500000	5500000	160000000	1300000	5500000	5500000	110000000	110000000	7500000	41000000	25000000	62000000	62000000	5500000	62000000	5.38889e+07
Q6FGH5	420000000	7200000	110000000	360000000	100000000	180000000	200000000	36000000	310000000	27000000	26000000	280000000	9100000	9600000	9600000	9600000	280000000	890000000	9600000	280000000	62000000	110000000	12000000	12000000	220000000	45000000	45000000	9600000	9600000	5.83556e+07
Q6FGH9	1600000	1600000	2700000	14000000	2700000	1600000	1600000	1600000	1700000	1700000	2700000	2700000	2700000	650000	1800000	1800000	6000000	130000000	27000000	27000000	27000000	27000000	27000000	2100000	1400000	1500000	2100000	2100000	2100000	1.02556e+07
Q6FGS1	420000000	11000000	91000000	340000000	110000000	200000000	250000000	29000000	260000000	37000000	25000000	280000000	11000000	12000000	12000000	12000000	280000000	24000000	24000000	280000000	49000000	24000000	15000000	9300000	640000000	110000000	110000000	24000000	80000000	1.17922e+08
Q6FGU2	43000000	260000000	5600000	18000000	6400000	19000000	13000000	19000000	33000000	19000000	6400000	21000000	68000000	68000000	22000000	68000000	6400000	22000000	6400000	8600000	120000000	6400000	120000000	120000000	51000000	120000000	120000000	3100000	76000000	8.18333e+07
Q6FGX3	43000000	43000000	31000000	44000000	14000000	44000000	12000000	44000000	36000000	44000000	14000000	44000000	65000000	65000000	65000000	65000000	14000000	10000000	14000000	42000000	44000000	14000000	46000000	44000000	1900000000	31000000	15000000	31000000	31000000	2.39556e+08
Q6FH36	3100000	3100000	1600000	2900000	7400000	3100000	3100000	660000	3100000	820000	1000000	1900000	1900000	1900000	1900000	1900000	1900000	3200000	3200000	1500000	350000	350000	350000	3800000	3400000	1100000	7400000	4400000	2600000	2.63889e+06
Q6FHF5	43000000	36000000	15000000	11000000	10000000	37000000	36000000	11000000	57000000	11000000	10000000	11000000	11000000	11000000	11000000	11000000	11000000	15000000	15000000	32000000	12000000	11000000	5000000	12000000	5000000	27000000	28000000	340000000	27000000	5.18889e+07
Q6FHK8	43000000	29000000	15000000	15000000	17000000	15000000	29000000	15000000	46000000	15000000	17000000	15000000	27000000	27000000	27000000	27000000	41000000	40000000	38000000	24000000	16000000	16000000	80000000	16000000	80000000	35000000	3000000	16000000	35000000	33000000
Q6FHP5	43000000	1200000000	21000000	32000000	8600000	32000000	17000000	14000000	32000000	32000000	7600000	32000000	32000000	32000000	32000000	32000000	36000000	35000000	11000000	36000000	32000000	32000000	75000000	32000000	11000000	8100000	15000000	110000000	8100000	3.59111e+07
Q6FHV6	43000000	11000000	27000000	27000000	17000000	7700000	17000000	17000000	27000000	27000000	17000000	27000000	40000000	41000000	41000000	41000000	140000000	140000000	41000000	560000000	31000000	31000000	74000000	31000000	11000000	14000000	1300000	31000000	14000000	2.64778e+07
Q6FHX6	43000000	5500000	7000000	20000000	25000000	12000000	25000000	25000000	23000000	23000000	25000000	27000000	57000000	59000000	59000000	59000000	43000000	40000000	59000000	55000000	62000000	110000000	110000000	62000000	6400000	6400000	41000000	11000000	11000000	4.66444e+07
Q6FI03	43000000	43000000	31000000	44000000	14000000	44000000	12000000	44000000	36000000	44000000	14000000	44000000	65000000	65000000	65000000	65000000	14000000	10000000	14000000	14000000	45000000	14000000	47000000	45000000	120000000	7700000	31000000	31000000	7700000	3.87111e+07
Q6FI51	43000000	680000000	30000000	30000000	17000000	7700000	17000000	17000000	24000000	24000000	17000000	30000000	41000000	42000000	42000000	42000000	55000000	4500000	42000000	77000000	41000000	41000000	78000000	25000000	67000000	61000000	20000000	30000000	80000000	4.92222e+07
Q6FIG4	43000000	1200000000	19000000	8400000	33000000	43000000	14000000	43000000	39000000	43000000	33000000	17000000	6500000	6500000	40000000	6500000	40000000	12000000	14000000	25000000	48000000	2000000000	48000000	24000000	12000000	24000000	24000000	51000000	51000000	2.53556e+08
Q6I9V5	43000000	29000000	7700000	7700000	17000000	7700000	29000000	7700000	46000000	7700000	17000000	7700000	27000000	27000000	27000000	27000000	24000000	39000000	30000000	1500000000	8300000	8300000	67000000	8300000	67000000	24000000	130000000	80000000	24000000	4.63222e+07
Q6I9Y8	43000000	43000000	31000000	44000000	14000000	44000000	12000000	44000000	36000000	44000000	14000000	44000000	65000000	65000000	65000000	65000000	14000000	29000000	91000000	15000000	46000000	99000000	67000000	46000000	46000000	15000000	5500000	46000000	15000000	4.28333e+07
Q6IA98	43000000	1500000000	28000000	28000000	24000000	32000000	19000000	24000000	35000000	22000000	19000000	33000000	33000000	33000000	33000000	33000000	25000000	30000000	130000000	50000000	56000000	33000000	56000000	56000000	56000000	32000000	25000000	77000000	9800000	4.45333e+07
Q6IAU5	21000000	55000000	21000000	21000000	21000000	21000000	17000000	21000000	79000000	21000000	21000000	21000000	23000000	23000000	23000000	23000000	19000000	1200000000	12000000	35000000	21000000	21000000	29000000	21000000	25000000	22000000	22000000	38000000	22000000	2.45556e+07
Q6IAW5	21000000	45000000	65000000	65000000	65000000	65000000	13000000	65000000	1100000000	65000000	65000000	65000000	81000000	81000000	100000000	81000000	19000000	19000000	19000000	40000000	80000000	19000000	26000000	80000000	80000000	150000000	140000000	77000000	150000000	8.91111e+07
Q6IAX2	21000000	55000000	21000000	21000000	21000000	21000000	17000000	21000000	79000000	21000000	21000000	21000000	23000000	23000000	23000000	23000000	35000000	35000000	170000000	36000000	21000000	21000000	30000000	21000000	30000000	22000000	22000000	38000000	22000000	2.52222e+07
Q6IAX9	21000000	56000000	21000000	21000000	21000000	21000000	17000000	21000000	79000000	21000000	21000000	21000000	23000000	23000000	23000000	23000000	42000000	35000000	170000000	17000000	21000000	21000000	680000000	21000000	680000000	22000000	22000000	38000000	22000000	1.69667e+08
Q6IB29	21000000	120000000	26000000	26000000	9200000	4900000	9200000	9200000	26000000	26000000	9200000	26000000	26000000	27000000	27000000	27000000	28000000	28000000	27000000	28000000	26000000	26000000	76000000	26000000	32000000	27000000	9800000	26000000	27000000	3.06444e+07
Q6IBA2	21000000	56000000	21000000	21000000	21000000	21000000	17000000	21000000	79000000	21000000	21000000	21000000	23000000	23000000	23000000	23000000	2000000000	46000000	12000000	45000000	21000000	21000000	27000000	21000000	30000000	22000000	23000000	64000000	22000000	2.78889e+07
Q6IBA3	21000000	1900000000	51000000	51000000	17000000	7700000	17000000	17000000	51000000	51000000	17000000	51000000	39000000	41000000	41000000	41000000	57000000	62000000	41000000	59000000	57000000	1200000000	94000000	57000000	72000000	62000000	18000000	62000000	62000000	1.87111e+08
Q6IBG1	21000000	9000000	130000000	130000000	31000000	14000000	31000000	31000000	130000000	130000000	31000000	130000000	130000000	130000000	130000000	130000000	140000000	140000000	19000000	150000000	130000000	130000000	75000000	130000000	14000000	130000000	35000000	69000000	130000000	9.36667e+07
Q6IBG5	21000000	16000000	180000000	180000000	45000000	18000000	45000000	45000000	180000000	180000000	45000000	180000000	180000000	180000000	180000000	180000000	220000000	21000000	13000000	220000000	180000000	180000000	180000000	180000000	5800000	190000000	46000000	51000000	190000000	1.33644e+08
Q6IBH6	21000000	36000000	28000000	28000000	28000000	28000000	7700000	28000000	110000000	28000000	28000000	28000000	31000000	31000000	31000000	31000000	140000000	46000000	1200000000	37000000	28000000	28000000	100000000	28000000	28000000	29000000	29000000	51000000	29000000	3.88889e+07
Q6IBM8	21000000	56000000	21000000	21000000	21000000	21000000	17000000	21000000	80000000	21000000	21000000	21000000	23000000	23000000	23000000	23000000	35000000	59000000	30000000	110000000	22000000	22000000	80000000	22000000	80000000	22000000	23000000	80000000	22000000	4.14444e+07
Q6IBN1	21000000	19000000	270000000	270000000	55000000	20000000	55000000	55000000	270000000	270000000	55000000	270000000	270000000	270000000	270000000	270000000	580000000	15000000	580000000	580000000	270000000	580000000	99000000	270000000	2000000000	290000000	57000000	3500000	290000000	4.28833e+08
Q6IBN4	22000000	680000000	28000000	28000000	11000000	6100000	11000000	11000000	28000000	28000000	11000000	28000000	29000000	31000000	31000000	31000000	30000000	30000000	31000000	30000000	28000000	28000000	77000000	28000000	35000000	28000000	11000000	28000000	28000000	3.23333e+07
Q6IBS5	22000000	21000000	730000000	730000000	60000000	21000000	60000000	60000000	730000000	730000000	60000000	730000000	730000000	730000000	730000000	730000000	18000000	18000000	18000000	33000000	820000000	18000000	45000000	18000000	18000000	910000000	910000000	9200000	910000000	4.06467e+08
Q6IC76	22000000	57000000	22000000	22000000	22000000	22000000	17000000	22000000	81000000	22000000	22000000	22000000	24000000	24000000	24000000	24000000	23000000	36000000	30000000	50000000	22000000	22000000	22000000	22000000	22000000	23000000	23000000	42000000	23000000	2.45556e+07
Q6IPH7	22000000	16000000	180000000	180000000	45000000	18000000	45000000	45000000	180000000	180000000	45000000	180000000	180000000	180000000	180000000	180000000	220000000	4900000	14000000	220000000	190000000	180000000	47000000	190000000	8500000	200000000	46000000	3500000	200000000	1.18333e+08
Q6IPN0	22000000	24000000	16000000	16000000	16000000	22000000	1300000	16000000	41000000	16000000	5500000	16000000	1200000	1200000	1200000	1200000	1200000	12000000	1200000	1200000	17000000	17000000	88000000	17000000	34000000	46000000	21000000	36000000	46000000	3.57778e+07
Q6IWH7	22000000	27000000	25000000	25000000	25000000	25000000	3900000	25000000	92000000	25000000	25000000	25000000	26000000	26000000	54000000	26000000	190000000	32000000	46000000	80000000	25000000	25000000	69000000	25000000	25000000	25000000	25000000	340000000	25000000	6.48889e+07
Q6JH02	22000000	27000000	25000000	25000000	25000000	25000000	4300000	25000000	93000000	25000000	25000000	25000000	26000000	26000000	15000000	26000000	39000000	30000000	42000000	54000000	25000000	25000000	69000000	25000000	25000000	25000000	25000000	110000000	25000000	3.93333e+07
Q6JH03	22000000	110000000	33000000	33000000	15000000	7500000	15000000	15000000	33000000	33000000	15000000	33000000	36000000	38000000	38000000	38000000	36000000	3100000	38000000	36000000	33000000	33000000	33000000	33000000	51000000	34000000	16000000	34000000	34000000	3.34444e+07
Q6L8Q7	22000000	57000000	22000000	22000000	22000000	22000000	17000000	22000000	81000000	22000000	22000000	22000000	24000000	24000000	25000000	24000000	36000000	38000000	34000000	37000000	22000000	22000000	80000000	22000000	80000000	23000000	23000000	340000000	23000000	7.05556e+07
Q6LC01	22000000	57000000	22000000	22000000	22000000	22000000	17000000	22000000	81000000	22000000	22000000	22000000	24000000	24000000	25000000	24000000	46000000	60000000	34000000	25000000	22000000	22000000	80000000	22000000	80000000	23000000	23000000	42000000	23000000	3.74444e+07
Q6LES9	22000000	14000000	160000000	160000000	41000000	17000000	41000000	41000000	160000000	160000000	41000000	160000000	160000000	160000000	160000000	160000000	190000000	25000000	67000000	190000000	170000000	160000000	80000000	170000000	7700000	170000000	42000000	77000000	170000000	116300000
Q6LET3	22000000	58500000	22000000	22000000	22000000	22000000	18000000	22000000	81000000	22000000	22000000	22000000	25000000	25000000	25000000	25000000	680000000	36000000	35000000	1200000000	23000000	23000000	100000000	23000000	23000000	23000000	23000000	42000000	23000000	3.36667e+07
Q6MZQ0	10000000	46000000	51000000	29000000	37000000	89000000	41000000	29000000	57000000	20000000	21000000	45000000	130000000	57000000	59000000	120000000	11000000	120000000	30000000	45000000	33000000	46000000	20000000	53000000	90000000	35000000	29000000	25000000	51000000	4.24444e+07
Q6NSF2	23000000	1200000000	68000000	68000000	19000000	8100000	19000000	19000000	68000000	68000000	19000000	68000000	45000000	46000000	46000000	46000000	76000000	76000000	46000000	77000000	69000000	140000000	69000000	69000000	92000000	69000000	20000000	31000000	69000000	6.97778e+07
Q6NT31	23000000	1200000000	30000000	30000000	13000000	6400000	13000000	13000000	30000000	30000000	13000000	30000000	33000000	35000000	35000000	35000000	33000000	33000000	35000000	34000000	31000000	31000000	68000000	31000000	6100000	31000000	13000000	1700000	31000000	2.70889e+07
Q6NTA2	23000000	59000000	23000000	23000000	23000000	23000000	18000000	23000000	83000000	23000000	23000000	23000000	26000000	26000000	26000000	26000000	32000000	38000000	2000000000	37500000	23000000	23000000	94000000	23000000	94000000	23000000	24000000	25000000	23000000	3.91111e+07
Q6NUR1	23000000	21000000	740000000	740000000	60000000	21000000	60000000	60000000	740000000	740000000	60000000	740000000	740000000	740000000	740000000	740000000	18000000	18000000	18000000	38000000	820000000	18000000	45000000	18000000	18000000	1000000000	1000000000	9200000	1000000000	4.36467e+08
Q6NUR7	23000000	18000000	240000000	240000000	51000000	19000000	51000000	51000000	240000000	240000000	51000000	240000000	240000000	240000000	240000000	240000000	360000000	14000000	360000000	390000000	240000000	360000000	110000000	240000000	240000000	240000000	55000000	690000	240000000	1.91743e+08
Q6NVC0	23000000	59000000	23000000	23000000	23000000	23000000	18000000	23000000	84000000	23000000	23000000	23000000	26000000	26000000	29000000	26000000	25000000	39000000	36000000	51000000	23000000	23000000	84000000	23000000	84000000	24000000	24000000	51000000	24000000	40000000
Q6NVI4	23000000	59000000	23000000	23000000	23000000	23000000	18000000	23000000	85000000	23000000	23000000	23000000	29000000	29000000	220000000	29000000	680000000	13000000	39000000	25000000	23000000	23000000	52000000	23000000	52000000	24000000	24000000	19000000	24000000	2.93333e+07
Q6NVV1	23000000	36000000	29000000	29000000	29000000	29000000	8200000	29000000	120000000	29000000	29000000	29000000	32000000	32000000	35000000	32000000	32000000	14000000	1300000000	64000000	29000000	29000000	110000000	29000000	29000000	29000000	30000000	45000000	29000000	3.98889e+07
Q6NVW9	23000000	36000000	29000000	29000000	29000000	29000000	8300000	29000000	120000000	29000000	29000000	29000000	35000000	35000000	35000000	35000000	46000000	46000000	12000000	45000000	29000000	29000000	38000000	29000000	31000000	29000000	31000000	45000000	29000000	3.22222e+07
Q6NVY0	23000000	7700000	120000000	120000000	29000000	13000000	29000000	29000000	120000000	120000000	29000000	120000000	120000000	120000000	120000000	120000000	130000000	130000000	12000000	130000000	120000000	120000000	67000000	120000000	13000000	120000000	29000000	43000000	120000000	8.35556e+07
Q6NVY1	510000	860000	880000	1400000	880000	510000	2500000	510000	510000	510000	880000	880000	880000	860000	1300000	1300000	1300000	1600000	1600000	1900000	1900000	1900000	9100000	2100000	3300000	1500000	2100000	2100000	10000000	3.77778e+06
Q6NWZ1	23000000	7700000	120000000	120000000	29000000	13000000	29000000	29000000	120000000	120000000	29000000	120000000	120000000	120000000	120000000	120000000	130000000	130000000	65000000	130000000	120000000	120000000	68000000	120000000	12000000	120000000	29000000	42000000	120000000	8.34444e+07
Q6NX68	23000000	16000000	190000000	190000000	45000000	18000000	45000000	45000000	190000000	190000000	45000000	190000000	190000000	190000000	190000000	190000000	220000000	5500000	21000000	230000000	190000000	190000000	120000000	190000000	30000000	210000000	47000000	110000000	210000000	1.44111e+08
Q6NXG1	23000000	30000000	27000000	27000000	27000000	27000000	6200000	27000000	110000000	27000000	27000000	27000000	27000000	27000000	27000000	27000000	33000000	24000000	62000000	83000000	27000000	27000000	75000000	27000000	27000000	27000000	27000000	38000000	27000000	3.35556e+07
Q6NXQ0	23000000	30000000	27000000	27000000	27000000	27000000	6300000	27000000	110000000	27000000	27000000	27000000	27000000	27000000	27000000	27000000	63000000	41000000	36000000	47000000	27000000	27000000	140000000	27000000	27000000	27000000	27000000	19000000	27000000	3.86667e+07
Q6NXR8	23000000	30000000	27000000	27000000	27000000	27000000	6300000	27000000	110000000	27000000	27000000	27000000	27000000	27000000	27000000	27000000	1900000000	41000000	36000000	47000000	27000000	27000000	19000000	27000000	27000000	27000000	27000000	69000000	27000000	3.07778e+07
Q6NZI2	23000000	59000000	23000000	23000000	23000000	23000000	18000000	23000000	85000000	23000000	23000000	23000000	30000000	30000000	72000000	30000000	53000000	210000000	41000000	54000000	23000000	23000000	24000000	23000000	24000000	24000000	24000000	92000000	24000000	3.12222e+07
Q6NZX3	23000000	59000000	23000000	23000000	23000000	23000000	18000000	23000000	85000000	23000000	23000000	23000000	220000000	220000000	72000000	220000000	23000000	80000000	80000000	59000000	23000000	80000000	20000000	23000000	20000000	24000000	24000000	80000000	24000000	3.53333e+07
Q6NZY1	910000	1600000	560000	1200000	560000	910000	910000	910000	910000	910000	570000	570000	570000	570000	570000	570000	570000	2200000	2200000	2200000	2200000	2200000	2200000	2200000	2600000	6500000	1200000	1200000	6500000	2.97778e+06
Q6P0M4	23000000	59000000	23000000	23000000	23000000	23000000	18000000	23000000	85000000	23000000	23000000	23000000	72000000	72000000	33000000	72000000	23000000	19000000	23000000	730000000	24000000	23000000	34000000	24000000	24000000	24000000	24000000	64000000	24000000	2.94444e+07
Q6P0N6	23000000	25000000	17000000	17000000	17000000	24000000	3100000	17000000	61000000	17000000	17000000	17000000	140000000	140000000	140000000	140000000	17000000	99000000	630000000	25000000	45000000	1200000000	1200000000	45000000	890000000	59000000	20000000	59000000	59000000	3.97444e+08
Q6P0Y1	23000000	42000000	38000000	38000000	38000000	38000000	11000000	38000000	150000000	38000000	38000000	38000000	57000000	57000000	59000000	57000000	38000000	53000000	13000000	25000000	38000000	38000000	59000000	38000000	99000000	40000000	16000000	40000000	40000000	4.53333e+07
Q6P164	24000000	1300000000	35000000	35000000	16000000	7600000	16000000	16000000	35000000	35000000	16000000	35000000	37000000	39000000	39000000	39000000	38000000	6100000	39000000	39000000	35000000	35000000	35000000	35000000	2900000	40000000	16000000	110000000	40000000	3.87667e+07
Q6P1J9	24000000	60000000	24000000	24000000	24000000	24000000	18000000	24000000	90000000	24000000	24000000	24000000	33000000	33000000	48000000	33000000	40000000	110000000	13000000	32000000	24000000	24000000	77000000	24000000	170000000	25000000	25000000	35000000	25000000	4.76667e+07
Q6P1Q5	24000000	60000000	24000000	24000000	24000000	24000000	18000000	24000000	90000000	24000000	24000000	24000000	74000000	74000000	68000000	74000000	24000000	76000000	7800000	62000000	25000000	25000000	84000000	25000000	150000000	25000000	25000000	110000000	25000000	5.48889e+07
Q6P2D7	24000000	21000000	820000000	820000000	62000000	21000000	62000000	62000000	820000000	820000000	62000000	820000000	820000000	820000000	820000000	820000000	18000000	18000000	18000000	60000000	820000000	18000000	45000000	18000000	6800000	17000000	17000000	18000000	18000000	1.08644e+08
Q6P2H7	24000000	40000000	36000000	36000000	36000000	36000000	11000000	36000000	140000000	36000000	36000000	36000000	38000000	38000000	38000000	38000000	40000000	39000000	29000000	27000000	36000000	36000000	97000000	36000000	7200000	36000000	37000000	17000000	36000000	3.75778e+07
Q6P2Q9	24000000	3100000	82000000	82000000	23000000	11000000	23000000	23000000	82000000	82000000	23000000	82000000	53000000	55000000	55000000	55000000	98000000	110000000	55000000	99000000	82000000	440000000	75000000	82000000	130000000	87000000	24000000	25000000	87000000	1.14667e+08
Q6P4B4	24000000	24000000	16000000	16000000	16000000	22000000	1400000	16000000	42000000	16000000	1200000	16000000	59000000	59000000	59000000	59000000	1200000	39000000	59000000	55000000	17000000	17000000	99000000	17000000	99000000	5500000	21000000	34000000	5500000	35000000
Q6P587	1900000	3100000	23000000	550000	23000000	1900000	1900000	340000	1900000	660000	23000000	23000000	23000000	1100000	1100000	1100000	1100000	1100000	390000	390000	390000	390000	390000	390000	3700000	750000	2100000	7200000	1000000	1.81222e+06
Q6PCB7	24000000	60000000	24000000	24000000	24000000	24000000	18000000	24000000	90000000	24000000	24000000	24000000	48000000	48000000	19000000	48000000	24000000	33000000	36000000	47000000	25000000	25000000	36000000	25000000	25000000	25000000	25000000	51000000	25000000	2.91111e+07
Q6PEG1	24000000	24000000	17000000	17000000	16000000	22000000	1400000	16000000	43000000	17000000	16000000	17000000	16000000	16000000	16000000	16000000	16000000	36000000	16000000	26000000	17000000	17000000	88000000	17000000	88000000	8600000	21000000	35000000	8600000	3.33556e+07
Q6PEY2	24000000	1200000000	22000000	22000000	7600000	3500000	7600000	7600000	22000000	22000000	7600000	22000000	23000000	24000000	24000000	24000000	25000000	23000000	24000000	25000000	22000000	22000000	75000000	22000000	28000000	22000000	7700000	22000000	22000000	2.69667e+07
Q6PGN4	24000000	13000000	150000000	150000000	39000000	16000000	39000000	39000000	150000000	150000000	39000000	150000000	150000000	150000000	150000000	150000000	170000000	170000000	130000000	170000000	150000000	150000000	75000000	150000000	65000000	160000000	41000000	1500000	160000000	1.05833e+08
Q6PJB9	25000000	29000000	26000000	26000000	26000000	26000000	5500000	26000000	100000000	26000000	26000000	26000000	6500000	6500000	27000000	6500000	27000000	12000000	14000000	25000000	26000000	26000000	85000000	26000000	12000000	26000000	26000000	45000000	26000000	3.31111e+07
Q6PJJ3	25000000	60000000	25000000	25000000	25000000	25000000	18000000	25000000	98000000	25000000	25000000	25000000	68000000	68000000	36000000	68000000	25000000	88000000	12000000	120000000	25000000	25000000	29000000	25000000	160000000	26000000	26000000	45000000	26000000	43000000
Q6PJT4	25000000	11000000	130000000	130000000	35000000	15000000	35000000	35000000	130000000	130000000	35000000	130000000	130000000	130000000	130000000	130000000	150000000	150000000	12000000	150000000	130000000	130000000	80000000	130000000	12000000	140000000	36000000	3500000	140000000	8.90556e+07
Q6PJY1	25000000	60000000	25000000	25000000	25000000	25000000	19000000	25000000	98000000	25000000	25000000	25000000	19000000	19000000	13000000	19000000	29000000	33000000	8400000	8400000	25000000	25000000	67000000	25000000	25000000	26000000	26000000	9400000	26000000	2.82667e+07
Q6PJY7	25000000	27000000	25000000	25000000	25000000	25000000	4500000	25000000	94000000	25000000	25000000	25000000	54000000	54000000	26000000	54000000	25000000	61000000	11000000	67000000	25000000	25000000	45000000	25000000	130000000	25000000	25000000	110000000	25000000	4.83333e+07
Q6PK50	25000000	60000000	25000000	25000000	25000000	25000000	19000000	25000000	98000000	25000000	25000000	25000000	36000000	36000000	15000000	36000000	27000000	37000000	190000000	45000000	25000000	25000000	79000000	25000000	25000000	26000000	26000000	51000000	26000000	3.42222e+07
Q6PK82	25000000	31000000	27000000	27000000	27000000	27000000	6300000	27000000	110000000	27000000	27000000	27000000	27000000	27000000	29000000	27000000	36000000	1900000000	37000000	52000000	27000000	27000000	47000000	27000000	27000000	27000000	27000000	69000000	27000000	3.38889e+07
Q6PKA6	290000	290000	850000	890000	850000	2500000	720000	2500000	2500000	850000	850000	1500000	1500000	1500000	1500000	1500000	1500000	1300000	820000	1900000	1900000	660000	870000	3500000	3500000	3500000	1000000	3700000	5100000	2.63667e+06
Q6PKD2	25000000	40000000	36000000	36000000	36000000	36000000	11000000	36000000	140000000	36000000	36000000	36000000	38000000	38000000	38000000	38000000	40000000	39000000	7700000	67000000	36000000	36000000	210000000	36000000	6100000	36000000	37000000	340000000	36000000	85900000
Q6QE17	25000000	26000000	24000000	24000000	24000000	24000000	3100000	24000000	89000000	24000000	24000000	24000000	24000000	24000000	25000000	24000000	36000000	84000000	34000000	51000000	24000000	24000000	47000000	24000000	24000000	24000000	24000000	80000000	24000000	3.27778e+07
Q6RUP9	25500000	31000000	27000000	27000000	27000000	27000000	6400000	27000000	110000000	27000000	27000000	27000000	29000000	29000000	27000000	29000000	30000000	34000000	39000000	210000000	27000000	27000000	69000000	27000000	27000000	27000000	27000000	69000000	27000000	3.63333e+07
Q6S8J3	26000000	19000000	270000000	270000000	55000000	20000000	55000000	55000000	270000000	270000000	55000000	270000000	270000000	270000000	270000000	270000000	580000000	15000000	580000000	640000000	270000000	580000000	99000000	270000000	120000000	290000000	57000000	2550000	290000000	2.19839e+08
Q6TXQ4	3100000	3100000	14000000	710000	14000000	3100000	3100000	3100000	6000000	1300000	14000000	1400000	2100000	2100000	2100000	2100000	2100000	1500000	2800000	4700000	4700000	4700000	4700000	610000	610000	2200000	2200000	2200000	2200000	2680000
Q6U279	26000000	19000000	270000000	270000000	56000000	20000000	56000000	56000000	270000000	270000000	56000000	270000000	270000000	270000000	270000000	270000000	640000000	15000000	640000000	730000000	270000000	640000000	640000000	270000000	1500000000	310000000	58000000	4200000	310000000	4.44689e+08
Q6U8A4	26000000	36000000	29000000	29000000	29000000	29000000	8300000	29000000	120000000	29000000	29000000	29000000	35000000	35000000	35000000	35000000	29000000	36000000	180000000	38000000	29000000	29000000	42000000	29000000	29000000	30000000	34000000	51000000	30000000	3.36667e+07
Q6W6M8	26000000	11000000	130000000	130000000	35000000	15000000	35000000	35000000	130000000	130000000	35000000	130000000	130000000	130000000	130000000	130000000	150000000	150000000	12000000	150000000	130000000	130000000	80000000	130000000	13000000	140000000	36000000	110000000	140000000	101000000
Q6YN16	26000000	62000000	26000000	26000000	26000000	26000000	19000000	26000000	100000000	26000000	26000000	26000000	350000000	350000000	80000000	350000000	26000000	64000000	64000000	62000000	27000000	64000000	120000000	27000000	27000000	27000000	27000000	64000000	27000000	4.55556e+07
Q6ZVH7	26000000	18000000	240000000	240000000	51000000	19000000	51000000	51000000	240000000	240000000	51000000	240000000	240000000	240000000	240000000	240000000	360000000	14000000	360000000	390000000	240000000	360000000	67000000	240000000	240000000	240000000	55000000	500000	240000000	1.86944e+08
Q6ZVI6	26000000	3100000	82000000	82000000	23000000	11000000	23000000	23000000	82000000	82000000	23000000	82000000	54000000	55000000	55000000	55000000	99000000	90000000	55000000	100000000	82000000	1200000000	84000000	82000000	130000000	87000000	24000000	560000000	87000000	2.59556e+08
Q6ZVX7	590000	590000	5200000	1900000	5200000	590000	1900000	590000	590000	590000	5200000	5200000	8300000	5100000	610000	610000	610000	2100000	2600000	2600000	2600000	2600000	2600000	2600000	1200000	2100000	2100000	6600000	6600000	3.22222e+06
Q70T18	26000000	730000000	14000000	14000000	1300000	2100000	1300000	1300000	14000000	14000000	1300000	14000000	17000000	17000000	730000000	290000000	19000000	730000000	290000000	19000000	14000000	14000000	74000000	14000000	74000000	19000000	6300000	14000000	19000000	2.75889e+07
Q76LA1	820000	820000	7000000	1200000	7000000	820000	820000	820000	5100000	570000	7000000	7000000	1200000	1200000	1200000	1200000	1200000	1200000	1400000	1400000	1400000	1400000	1400000	1400000	6500000	750000	5200000	5200000	6500000	3.30556e+06
Q7Z4W1	590000	1400000	790000	710000	790000	590000	590000	590000	590000	590000	790000	790000	790000	5700000	960000	960000	960000	960000	960000	960000	960000	960000	960000	2000000	2000000	2100000	2100000	7200000	1400000	2.18667e+06
Q7Z7J6	26000000	1200000000	290000000	290000000	140000000	2900000	3000000	3000000	15000000	730000000	2000000	290000000	18000000	18000000	210000000	11000000	210000000	210000000	11000000	1100000000	51000000	51000000	51000000	51000000	51000000	3200000	51000000	41000000	3200000	3.92667e+07
Q86TB3	27000000	1500000000	13000000	13000000	1900000000	3100000	6100000	6100000	19000000	1100000000	15000000	13000000	20000000	21000000	21000000	21000000	3200000	6100000	21000000	5500000	94000000	1200000000	19000000	110000000	2000000000	9700000	12000000	9700000	9700000	384900000
Q86TB9	27000000	1500000000	15000000	15000000	2000000000	3100000	6100000	6100000	19000000	1900000000	16000000	15000000	20000000	21000000	21000000	21000000	10000000	6100000	21000000	12000000	19000000	19000000	19000000	19000000	19000000	6100000	13000000	6100000	6100000	1.40333e+07
Q86U75	27000000	730000000	13000000	13000000	560000000	3100000	6100000	6100000	19000000	630000000	13000000	13000000	20000000	21000000	21000000	21000000	13000000	6100000	21000000	13000000	120000000	120000000	120000000	120000000	11000000	13000000	15000000	3500000	13000000	59500000
Q86UE8	27000000	1500000000	13000000	13000000	11000000	3100000	6100000	6100000	19000000	560000000	11000000	13000000	20000000	21000000	21000000	21000000	13000000	6100000	21000000	13000000	19000000	19000000	84000000	19000000	13000000	11000000	54000000	100000000	11000000	3.66667e+07
Q86V81	27000000	1200000000	22000000	22000000	7600000	3500000	7600000	7600000	22000000	22000000	7600000	22000000	23000000	24000000	24000000	24000000	25000000	23000000	24000000	25000000	22000000	22000000	75000000	22000000	20000000	22000000	7900000	22000000	22000000	26100000
Q86VG2	210000000	27000000	25000000	25000000	25000000	25000000	4900000	25000000	98000000	25000000	25000000	25000000	26000000	26000000	26000000	26000000	40000000	39000000	1200000000	680000000	25000000	25000000	72000000	25000000	25000000	25000000	26000000	45000000	25000000	3.25556e+07
Q86VV8	6900000	190000000	11000000	11000000	1500000000	3100000	5400000	5400000	18000000	730000000	14000000	11000000	20000000	20000000	1000000000	16000000	670000	1000000000	16000000	2400000	1200000	1200000	1200000	130000000	120000000	15000000	29000000	26000000	15000000	3.76222e+07
Q86WI3	6900000	260000000	15000000	15000000	1200000000	3100000	5500000	5500000	18000000	1200000000	15000000	15000000	20000000	20000000	20000000	20000000	7200000	5500000	20000000	8200000	19000000	19000000	19000000	19000000	19000000	59000000	59000000	110000000	59000000	4.24444e+07
Q86WV2	6900000	70000000	15000000	15000000	1200000000	3100000	5500000	5500000	18000000	1200000000	14000000	15000000	20000000	20000000	20000000	20000000	7200000	5500000	20000000	8100000	19000000	19000000	100000000	19000000	100000000	15000000	100000000	91000000	15000000	5.31111e+07
Q86X29	630000000	110000000	21000000	21000000	6700000	3100000	6700000	6700000	21000000	21000000	6700000	21000000	21000000	23000000	23000000	23000000	22000000	22000000	23000000	23000000	21000000	21000000	68000000	21000000	26000000	22000000	7600000	21000000	22000000	2.55111e+07
Q86XU5	240000000	1100000000	32000000	32000000	14000000	6400000	14000000	14000000	32000000	32000000	14000000	32000000	35000000	36000000	36000000	36000000	35000000	700000	36000000	36000000	32000000	32000000	76000000	32000000	40000000	33000000	15000000	41000000	33000000	3.71111e+07
Q86Y04	400000000	20000000	360000000	360000000	59000000	20000000	59000000	59000000	360000000	360000000	59000000	360000000	360000000	360000000	360000000	360000000	16000000	16000000	16000000	48000000	390000000	16000000	62000000	390000000	64000000	500000000	60000000	6400000	500000000	2.20933e+08
Q86YB8	430000000	37000000	29000000	29000000	29000000	29000000	9000000	29000000	130000000	29000000	29000000	29000000	36000000	36000000	36000000	36000000	33000000	30000000	130000000	1200000000	30000000	30000000	18000000	30000000	30000000	36000000	36000000	100000000	36000000	3.84444e+07
Q8IUB0	550000000	940000000	11000000	11000000	50000000	3000000	4500000	4500000	17000000	70000000	11000000	11000000	19000000	20000000	630000000	13000000	630000000	630000000	13000000	2300000	54000000	560000000	560000000	54000000	31000000	11000000	31000000	560000000	11000000	208000000
Q8IUE6	1100000	1100000	2300000	490000	2300000	1100000	1100000	1100000	2600000	570000	2300000	2300000	5300000	5300000	5300000	5300000	5300000	5300000	1200000	870000	870000	870000	5700000	2900000	12000000	15000000	6600000	7400000	2900000	6.02667e+06
Q8IUL8	270000000	92000000	170000000	66000000	110000000	320000000	81000000	91000000	170000000	45000000	47000000	64000000	64000000	64000000	64000000	64000000	47000000	19000000	47000000	19000000	19000000	47000000	21000000	120000000	18000000	36000000	36000000	120000000	88000000	5.61111e+07
Q8IV50	410000000	20000000	410000000	410000000	59000000	20000000	59000000	59000000	410000000	410000000	59000000	410000000	410000000	410000000	410000000	410000000	17000000	17000000	17000000	11000000	500000000	17000000	46000000	520000000	2000000000	730000000	62000000	7500000	730000000	512500000
Q8IVS2	410000000	20000000	500000000	500000000	59000000	20000000	59000000	59000000	500000000	500000000	59000000	500000000	500000000	500000000	500000000	500000000	17000000	17000000	17000000	59000000	580000000	17000000	46000000	460000000	120000000	740000000	62000000	7800000	740000000	3.08089e+08
Q8IW75	2000000	2000000	11000000	19000000	1500000	2000000	1400000	2000000	2000000	2900000	1500000	1500000	990000	990000	990000	990000	990000	30000000	39000000	39000000	39000000	39000000	39000000	39000000	1900000	4300000	3600000	4100000	4100000	1.93333e+07
Q8IWP6	410000000	20000000	500000000	500000000	59000000	20000000	59000000	59000000	500000000	500000000	59000000	500000000	500000000	500000000	500000000	500000000	17000000	17000000	17000000	76000000	640000000	17000000	47000000	1200000000	1500000000	820000000	62000000	9000000	820000000	5.68333e+08
Q8IWY7	880000000	210000000	30000000	30000000	13000000	6100000	13000000	13000000	30000000	30000000	13000000	30000000	31000000	33000000	33000000	33000000	33000000	33000000	33000000	33000000	30000000	30000000	67000000	30000000	5500000	31000000	13000000	9800000	31000000	2.74778e+07
Q8IXJ9	690000000	1300000000	3000000	3000000	89000000	2600000	2200000	2200000	15000000	89000000	4900000	3000000	17000000	18000000	190000000	8700000	190000000	190000000	8700000	8700000	50000000	47000000	100000000	50000000	50000000	28000000	100000000	17000000	28000000	5.22222e+07
Q8IXN4	400000000	6700000	6700000	6700000	45000000	400000000	39000000	45000000	200000000	200000000	45000000	6800000	1200000	1200000	1200000	7500000	230000000	12000000	6500000	230000000	55000000	22000000	3000000	110000000	1900000000	63000000	50000000	80000000	1200000000	387000000
Q8IY18	140000000	120000000	29000000	29000000	12000000	6100000	12000000	12000000	29000000	29000000	12000000	29000000	30000000	32000000	32000000	32000000	32000000	24000000	32000000	32000000	29000000	29000000	24000000	29000000	3100000	30000000	13000000	30000000	30000000	2.41222e+07
Q8IY98	68000000	46000000	140000000	140000000	140000000	65000000	13000000	65000000	1200000000	65000000	140000000	140000000	690000	690000	850000	690000	19000000	19000000	19000000	54000000	25000000	19000000	25000000	110000000	19000000	19000000	130000000	64000000	150000000	6.23333e+07
Q8IZ29	180000000	17000000	220000000	220000000	48000000	18000000	48000000	48000000	220000000	220000000	48000000	220000000	220000000	220000000	220000000	220000000	250000000	14000000	250000000	270000000	220000000	250000000	99000000	220000000	1500000000	220000000	49000000	51000000	220000000	3.14333e+08
Q8IZN1	66000000	560000000	150000000	150000000	140000000	66000000	21000000	66000000	1200000000	66000000	140000000	150000000	62000000	62000000	81000000	62000000	19000000	19000000	19000000	55000000	110000000	19000000	26000000	19000000	26000000	19000000	19000000	26000000	6900000	30100000
Q8IZP2	84000000	22000000	910000000	910000000	62000000	21000000	62000000	62000000	910000000	910000000	62000000	910000000	910000000	910000000	910000000	910000000	18000000	18000000	18000000	1200000000	54000000	18000000	92000000	54000000	51000000	62000000	62000000	120000000	9800000	5.80889e+07
Q8N137	240000000	3000000	3000000	3000000	45000000	240000000	30000000	45000000	190000000	190000000	45000000	3000000	3000000	3000000	3000000	3000000	230000000	12000000	3000000	230000000	47000000	3000000	32000000	110000000	120000000	6800000	17000000	83000000	80000000	5.54222e+07
Q8N1C8	180000000	41000000	37000000	37000000	37000000	37000000	11000000	37000000	140000000	37000000	37000000	37000000	51000000	51000000	51000000	51000000	37000000	33000000	160000000	60000000	38000000	38000000	55000000	38000000	64000000	40000000	40000000	17000000	40000000	4.11111e+07
Q8N2M4	150000000	26000000	150000000	150000000	150000000	150000000	26000000	150000000	150000000	150000000	150000000	150000000	31000000	31000000	39000000	31000000	21000000	21000000	21000000	48000000	150000000	21000000	41000000	150000000	150000000	20000000	17000000	340000000	20000000	101000000
Q8N3C0	120000000	1400000000	31000000	31000000	13000000	6300000	13000000	13000000	31000000	31000000	13000000	31000000	32000000	35000000	35000000	35000000	35000000	34000000	35000000	35000000	31000000	31000000	72000000	31000000	7500000	32000000	14000000	1500000	32000000	28000000
Q8N532	100000000	11000000	140000000	140000000	36000000	15000000	36000000	36000000	140000000	140000000	36000000	140000000	140000000	140000000	140000000	140000000	160000000	150000000	7600000	160000000	140000000	140000000	99000000	140000000	14000000	140000000	37500000	37500000	140000000	9.86667e+07
Q8N6B4	89000000	24000000	16000000	16000000	16000000	89000000	24000000	16000000	44000000	16000000	9400000	16000000	16000000	16000000	16000000	16000000	16000000	24000000	14000000	14000000	77000000	16000000	54000000	77000000	120000000	14000000	6300000	32000000	14000000	4.55889e+07
Q8N7G1	370000	3900000	390000	750000	390000	370000	370000	370000	370000	1500000	390000	390000	6600000	6600000	6600000	6600000	6600000	3100000	3100000	1700000	1700000	1700000	1700000	14000000	15000000	22000000	1700000	1700000	1700000	6800000
Q8NAC3	3500000	3500000	39000000	30000000	39000000	3500000	3500000	3500000	3500000	4100000	39000000	39000000	39000000	39000000	630000000	1200000000	63000000	34000000	63000000	44000000	290000	290000	290000	290000	290000	1800000	1800000	710000	710000	718889
Q8NBS9	94000000	29000000	26000000	26000000	26000000	26000000	6100000	26000000	100000000	26000000	26000000	26000000	27000000	27000000	27000000	27000000	1200000000	29000000	110000000	42000000	26000000	26000000	88000000	26000000	26000000	26000000	27000000	3500000	26000000	30500000
Q8NBU5	40000000	1300000000	40000000	40000000	40000000	40000000	20000000	40000000	160000000	40000000	40000000	40000000	40000000	40000000	40000000	40000000	1300000000	12000000	1300000000	62000000	41000000	1300000000	36000000	41000000	120000000	62000000	62000000	110000000	62000000	2.03778e+08
Q8NC51	84000000	23000000	1200000	1200000	45000000	84000000	23000000	45000000	200000000	1200000	16000000	1200000	16000000	16000000	16000000	16000000	12000000	12000000	16000000	25000000	1900000	1900000	46000000	1900000	46000000	24000000	3100000	1900000	24000000	1.67444e+07
Q8NCW5	94000000	32000000	27000000	27000000	27000000	27000000	6700000	27000000	110000000	27000000	27000000	27000000	28000000	28000000	28000000	28000000	23000000	33000000	37000000	16000000	27000000	27000000	27000000	27000000	27000000	27000000	27000000	9800000	27000000	2.50889e+07
Q8NFC6	88000000	25000000	16000000	16000000	16000000	23000000	2900000	16000000	46000000	16000000	16000000	16000000	37000000	37000000	120000000	37000000	25000000	190000000	14000000	25000000	70000000	1100000000	70000000	70000000	180000000	17000000	22000000	38000000	17000000	176000000
Q8NFG3	68000000	17000000	210000000	210000000	46000000	18000000	46000000	46000000	210000000	210000000	46000000	210000000	210000000	210000000	210000000	210000000	240000000	12000000	240000000	240000000	210000000	240000000	80000000	210000000	210000000	210000000	48000000	25000000	210000000	1.60333e+08
Q8NFH9	77000000	11000000	130000000	130000000	36000000	15000000	36000000	36000000	130000000	130000000	36000000	130000000	130000000	130000000	130000000	130000000	150000000	5400000	11000000	160000000	130000000	130000000	130000000	130000000	12000000	140000000	36000000	80000000	140000000	1.03111e+08
Q8NFI4	70000000	21000000	580000000	580000000	59000000	70000000	21000000	59000000	580000000	580000000	59000000	580000000	16000000	16000000	16000000	16000000	17000000	17000000	16000000	26000000	720000000	730000000	72000000	17000000	29000000	820000000	62000000	7800000	820000000	364200000
Q8NHP1	160000000	800000	800000	800000	5500000	160000000	27000000	5500000	18000000	18000000	5500000	1200000	1200000	1200000	1200000	1200000	21000000	5500000	720000	21000000	19000000	1200000	29000000	19000000	23000000	31000000	7900000	19000000	5200000	1.71444e+07
Q8NHY5	70000000	22000000	23000000	23000000	7900000	70000000	22000000	7900000	23000000	23000000	7900000	23000000	17000000	17000000	17000000	17000000	26000000	26000000	17000000	27000000	23000000	23000000	88000000	23000000	17000000	23000000	8700000	23000000	23000000	2.79667e+07
Q8NI35	88000000	24000000	27000000	27000000	9400000	88000000	24000000	9400000	27000000	27000000	17000000	27000000	17000000	17000000	17000000	17000000	29000000	14000000	17000000	29000000	27000000	27000000	99000000	27000000	32000000	34000000	11000000	34000000	34000000	3.61111e+07
Q8NI98	110000000	1200000000	16000000	16000000	1000000000	3100000	6300000	6300000	20000000	1100000000	16000000	16000000	20000000	21000000	21000000	21000000	5500000	6300000	21000000	5700000	19000000	19000000	100000000	19000000	100000000	690000	100000000	100000000	690000	5.09311e+07
Q8TAD2	3700000	2600000	3100000	3100000	3100000	5100000	2600000	2600000	2600000	3500000	3100000	3100000	3100000	1200000	39000000	39000000	39000000	39000000	39000000	39000000	320000	320000	2200000	1100000	320000	320000	360000	730000	730000	711111
Q8TBX0	62000000	1400000	69000000	69000000	20000000	9000000	20000000	20000000	69000000	69000000	20000000	69000000	47000000	49000000	49000000	49000000	82000000	82000000	49000000	82000000	70000000	2300000	30000000	70000000	110000000	72000000	20000000	110000000	72000000	6.18111e+07
Q8TC62	88000000	1500000000	35000000	35000000	16000000	7600000	16000000	16000000	35000000	35000000	16000000	35000000	38000000	39000000	39000000	39000000	39000000	39000000	39000000	39000000	39000000	39000000	39000000	39000000	6100000	41000000	17000000	64000000	41000000	3.61222e+07
Q8TCG1	70000000	24000000	16000000	16000000	7900000	22000000	1500000	7900000	23000000	16000000	59000000	16000000	16000000	16000000	16000000	16000000	16000000	74000000	16000000	26000000	16000000	16000000	77000000	16000000	77000000	120000000	20000000	31000000	120000000	5.47778e+07
Q8TDQ7	1100000	1500000	1200000	700000	1100000	1100000	1100000	1100000	1100000	1100000	1100000	1100000	1100000	1100000	1100000	1100000	1100000	1100000	1200000	1300000	1300000	7200000	7200000	15000000	12000000	8800000	5000000	5000000	1500000	7000000
Q8TDX9	150000000	26000000	150000000	150000000	150000000	150000000	26000000	150000000	150000000	150000000	150000000	150000000	34000000	34000000	3500000	34000000	21000000	21000000	21000000	24000000	260000000	21000000	11000000	260000000	41000000	27000000	22000000	42000000	27000000	79000000
Q8TE01	99000000	20000000	330000000	330000000	58500000	20000000	58500000	58500000	330000000	330000000	58500000	330000000	330000000	330000000	330000000	330000000	910000000	16000000	910000000	11000000	340000000	910000000	76000000	340000000	340000000	390000000	59000000	6300000	390000000	3.16811e+08
Q8TEA7	140000000	340000000	22000000	22000000	7700000	3900000	7700000	7700000	22000000	22000000	7700000	22000000	24000000	25000000	25000000	25000000	26000000	25000000	25000000	26000000	23000000	23000000	23000000	23000000	29000000	23000000	8700000	23000000	23000000	2.20778e+07
Q8TEQ6	190000000	1700000	1700000	1700000	17000000	190000000	29000000	17000000	51000000	51000000	17000000	1700000	1700000	1700000	1700000	1700000	59000000	62000000	1700000	62000000	37000000	1700000	29000000	1700000	72000000	1900000000	17000000	74000000	110000000	2.49156e+08
Q8TEY0	160000000	340000000	64000000	64000000	18000000	8000000	18000000	18000000	64000000	64000000	18000000	64000000	44000000	45000000	45000000	45000000	72000000	72000000	45000000	72000000	64000000	440000000	74000000	64000000	90000000	67000000	19000000	110000000	67000000	1.10556e+08
Q8WTZ1	64000000	1200000000	26000000	26000000	9400000	4900000	9400000	9400000	26000000	26000000	9400000	26000000	26000000	27000000	27000000	27000000	28000000	28000000	27000000	28000000	27000000	27000000	98000000	27000000	24000000	27000000	11000000	27000000	27000000	3.27778e+07
Q8WUB5	400000000	18000000	230000000	230000000	50000000	18000000	50000000	50000000	230000000	230000000	50000000	230000000	230000000	230000000	230000000	230000000	330000000	14000000	330000000	330000000	240000000	330000000	330000000	240000000	64000000	240000000	54000000	17000000	240000000	195000000
Q8WUI6	89000000	13000000	150000000	150000000	39000000	16000000	39000000	39000000	150000000	150000000	39000000	150000000	150000000	150000000	150000000	150000000	170000000	170000000	12000000	170000000	160000000	150000000	75000000	160000000	39000000	160000000	41000000	17000000	160000000	1.06889e+08
Q8WUI9	69000000	730000000	29000000	29000000	12000000	6100000	12000000	12000000	29000000	29000000	12000000	29000000	30000000	32000000	32000000	32000000	32000000	24000000	32000000	33000000	29000000	29000000	19000000	29000000	3100000	30000000	13000000	30000000	30000000	2.35667e+07
Q8WVX7	150000000	8000000	120000000	120000000	29000000	13000000	29000000	29000000	120000000	120000000	29000000	120000000	120000000	120000000	120000000	120000000	140000000	140000000	100000000	140000000	120000000	120000000	72000000	120000000	14000000	130000000	32000000	92000000	130000000	9.22222e+07
Q8WW12	110000000	1900000000	20000000	20000000	6300000	3100000	6300000	6300000	20000000	20000000	6300000	20000000	21000000	22000000	22000000	22000000	22000000	6500000	22000000	22000000	20000000	20000000	47000000	20000000	4500000	20000000	6800000	20000000	20000000	1.98111e+07
Q8WXF0	120000000	340000000	40000000	40000000	89000000	2600000	2100000	2100000	15000000	40000000	3000000	40000000	17000000	18000000	1200000000	15000000	1200000000	1200000000	15000000	680000000	24000000	24000000	1395000	1200000	1500000000	18000000	110000000	1700000	18000000	1.88699e+08
Q8WXH0	85000000	15000000	170000000	170000000	42000000	17000000	42000000	42000000	170000000	170000000	42000000	170000000	170000000	170000000	170000000	170000000	200000000	690000	11000000	210000000	170000000	170000000	99000000	170000000	9200000	170000000	44000000	340000000	170000000	1.49133e+08
Q8WYA6	200000000	2200000	2200000	2200000	17000000	200000000	29000000	17000000	53000000	53000000	17000000	2600000	2600000	2600000	2600000	2600000	62000000	63000000	2100000	63000000	46000000	2600000	31000000	38000000	72000000	1900000000	16000000	210000000	110000000	2.69511e+08
Q92499	200000000	17000000	220000000	220000000	49000000	18000000	49000000	49000000	220000000	220000000	49000000	220000000	220000000	220000000	220000000	220000000	270000000	14000000	270000000	290000000	230000000	270000000	270000000	230000000	230000000	230000000	51000000	35000000	230000000	1.97333e+08
Q92667	85000000	3500000	86000000	86000000	24000000	11000000	24000000	24000000	86000000	86000000	24000000	86000000	54000000	56000000	56000000	56000000	100000000	92000000	56000000	110000000	87000000	1100000000	80000000	87000000	130000000	88000000	24000000	730000000	88000000	2.68222e+08
Q92688	1400000	2000000	2000000	1700000	2000000	1400000	1400000	1400000	1400000	1400000	2000000	2000000	1200000	1100000	1100000	1100000	1100000	1100000	1200000	1900000	1900000	1900000	1900000	1900000	7700000	1000000	2100000	2100000	2400000	2.54444e+06
Q92804	130000000	25000000	130000000	130000000	130000000	130000000	25000000	130000000	1800000000	130000000	140000000	130000000	73000000	73000000	140000000	73000000	20000000	20000000	20000000	50000000	130000000	20000000	84000000	130000000	120000000	140000000	140000000	35000000	140000000	1.04333e+08
Q92830	270000000	33000000	27000000	27000000	27000000	27000000	7500000	27000000	110000000	27000000	27000000	27000000	28000000	28000000	28000000	28000000	14000000	34000000	38000000	40000000	27000000	27000000	27000000	27000000	27000000	27000000	28000000	51000000	27000000	2.97778e+07
Q92900	200000000	29000000	26000000	26000000	26000000	26000000	6100000	26000000	100000000	26000000	26000000	26000000	27000000	27000000	27000000	27000000	210000000	29000000	210000000	1200000000	26000000	26000000	94000000	26000000	26000000	27000000	27000000	110000000	27000000	4.32222e+07
Q92928	93000000	27000000	25000000	25000000	25000000	25000000	4500000	25000000	97000000	25000000	25000000	25000000	26000000	26000000	26000000	26000000	13000000	37500000	36000000	40000000	25000000	25000000	68000000	25000000	25000000	25000000	25000000	80000000	25000000	3.58889e+07
Q92979	80000000	1500000000	35000000	35000000	16000000	7600000	16000000	16000000	35000000	35000000	16000000	35000000	37500000	39000000	39000000	39000000	39000000	7500000	39000000	39000000	35000000	35000000	110000000	35000000	6100000	40000000	17000000	3500000	40000000	3.57333e+07
Q92990	270000000	33000000	27000000	27000000	27000000	27000000	7500000	27000000	110000000	27000000	27000000	27000000	28000000	28000000	28000000	28000000	19000000	34000000	38000000	60000000	27000000	27000000	120000000	27000000	27000000	27000000	28000000	340000000	27000000	7.22222e+07
Q93009	140000000	140000000	25000000	25000000	9000000	4500000	9000000	9000000	25000000	25000000	9000000	25000000	25000000	26000000	26000000	26000000	28000000	20000000	26000000	28000000	25000000	25000000	67000000	25000000	31000000	26000000	9400000	25000000	26000000	2.88222e+07
Q93020	140000000	25000000	140000000	140000000	140000000	140000000	25000000	140000000	2400000000	140000000	150000000	140000000	140000000	140000000	150000000	140000000	20000000	20000000	20000000	48000000	140000000	20000000	92000000	140000000	140000000	200000000	150000000	92000000	200000000	1.30444e+08
Q93034	250000000	8100000	120000000	120000000	29000000	13000000	29000000	29000000	120000000	120000000	29000000	120000000	120000000	120000000	120000000	120000000	140000000	3000000	21000000	140000000	130000000	120000000	74000000	130000000	7800000	130000000	35000000	110000000	130000000	9.63111e+07
Q93045	190000000	1700000	1700000	1700000	17000000	190000000	29000000	17000000	52000000	52000000	17000000	2000000	2000000	2000000	2000000	2000000	62000000	63000000	1700000	62000000	51000000	2000000	41000000	69000000	72000000	1900000000	16000000	24000000	45000000	2.46667e+08
Q93084	81000000	1200000000	32000000	32000000	14000000	6400000	14000000	14000000	32000000	32000000	14000000	32000000	34000000	36000000	36000000	36000000	35000000	35000000	36000000	36000000	32000000	32000000	75000000	32000000	39000000	33000000	15000000	26000000	33000000	3.52222e+07
Q969H8	220000000	17000000	230000000	230000000	49000000	18000000	49000000	49000000	230000000	230000000	49000000	230000000	230000000	230000000	230000000	230000000	290000000	14000000	290000000	290000000	230000000	290000000	84000000	230000000	230000000	240000000	51000000	26000000	240000000	1.80111e+08
Q969U7	100000000	24000000	16000000	16000000	16000000	100000000	24000000	16000000	45000000	16000000	16000000	16000000	16000000	16000000	16000000	16000000	16000000	77000000	16000000	16000000	19000000	16000000	77000000	19000000	77000000	17000000	17000000	64000000	17000000	3.58889e+07
Q96A61	45000000	58500000	25500000	25500000	37500000	58500000	58500000	58500000	58500000	58500000	37500000	37500000	37500000	3150000	3150000	8100000	3150000	3150000	3150000	3150000	245000	246000	246000	246000	246000	933000	8666000	513000	510000	1.31678e+06
Q96AR9	30000000	1200000000	28000000	28000000	11000000	5500000	11000000	11000000	28000000	28000000	11000000	28000000	27000000	29000000	29000000	29000000	31000000	19000000	29000000	31000000	28000000	28000000	80000000	28000000	1200000	28000000	12000000	28000000	28000000	2.90222e+07
Q96AV8	34500000	9150000	7650000	7650000	4500000	10950000	9150000	9150000	9150000	11400000	4500000	4500000	4500000	4500000	4500000	4500000	2100000	10350000	4500000	1500000	300000	300000	300000	800000	300000	300000	593000	546000	540000	442111
Q96BA2	190000000	210000000	27000000	27000000	9600000	4900000	9600000	9600000	27000000	27000000	9600000	27000000	26000000	27000000	27000000	27000000	29000000	29000000	27000000	29000000	27000000	27000000	100000000	27000000	33000000	27000000	11000000	27000000	27000000	34000000
Q96BA7	230000000	11000000	140000000	140000000	37000000	15000000	37000000	37000000	140000000	140000000	37000000	140000000	140000000	140000000	140000000	140000000	170000000	170000000	25000000	170000000	140000000	140000000	100000000	140000000	7800000	150000000	38000000	51000000	150000000	1.01867e+08
Q96BG6	160000000	1200000	1200000	1200000	1200000	160000000	27000000	1200000	13000000	13000000	1200000	1200000	1200000	1200000	1200000	1200000	18000000	1200000	1200000	19000000	19000000	1200000	110000000	19000000	110000000	110000000	17000000	110000000	5400000	5.57333e+07
Q96C19	240000000	17000000	230000000	230000000	49000000	18000000	49000000	49000000	230000000	230000000	49000000	230000000	230000000	230000000	230000000	230000000	290000000	14000000	290000000	300000000	230000000	290000000	52000000	230000000	230000000	240000000	52000000	52000000	240000000	1.79556e+08
Q96C96	310000000	6700000	110000000	110000000	27000000	12000000	27000000	27000000	110000000	110000000	27000000	110000000	62000000	62000000	62000000	62000000	130000000	130000000	62000000	130000000	110000000	730000000	72000000	110000000	150000000	110000000	28000000	98000000	110000000	1.68667e+08
Q96CV8	120000000	270000000	9600000	9600000	260000000	3000000	4500000	4500000	17000000	210000000	12000000	9600000	19000000	20000000	1900000000	15000000	1900000000	1900000000	15000000	25000000	47000000	110000000	2900000	14000000	78000000	16000000	130000000	3500000	16000000	4.63778e+07
Q96D30	120000000	270000000	12000000	12000000	70000000	3000000	4500000	4500000	17000000	260000000	11000000	12000000	19000000	20000000	2000000000	16000000	2000000000	2000000000	16000000	27000000	84000000	24000000	2900000	110000000	41000000	15000000	15000000	64000000	15000000	4.12111e+07
Q96D47	190000000	2000000	2000000	2000000	1900000	190000000	29000000	1900000	14000000	14000000	1900000	2000000	2000000	2000000	2000000	2000000	20000000	1900000	1700000	20000000	110000000	2000000	19000000	19000000	22000000	29000000	17000000	17000000	17000000	28000000
Q96DU9	36000000	110000000	32000000	32000000	15000000	6700000	15000000	15000000	32000000	32000000	15000000	32000000	35000000	36000000	36000000	36000000	36000000	1400000	36000000	36000000	33000000	33000000	33000000	33000000	49000000	33000000	15000000	33000000	33000000	3.27778e+07
Q96DV4	36000000	70000000	36000000	36000000	36000000	36000000	20000000	36000000	140000000	36000000	36000000	36000000	3100000	3100000	11000000	3100000	11000000	9200000	11000000	52000000	36000000	36000000	8600000	36000000	11000000	37000000	38000000	38000000	37000000	3.08444e+07
Q96DV6	400000000	1700000	72000000	72000000	20000000	9000000	20000000	20000000	72000000	72000000	20000000	72000000	48000000	50000000	50000000	50000000	86000000	86000000	50000000	87000000	72000000	1200000000	110000000	72000000	110000000	72000000	21000000	36000000	72000000	1.96111e+08
Q96EY7	210000000	2900000	2900000	2900000	16000000	210000000	30000000	16000000	36000000	36000000	16000000	3000000	3000000	3000000	3000000	3000000	41000000	40000000	2900000	47000000	19000000	3000000	32000000	120000000	6300000	6300000	7900000	9400000	9400000	23700000
Q96F81	350000000	3900000	3900000	3900000	17000000	350000000	33000000	17000000	54000000	54000000	17000000	4300000	4300000	4300000	4300000	4300000	63000000	64000000	3500000	64000000	37000000	4300000	110000000	37000000	75000000	2000000000	16000000	140000000	62000000	275700000
Q96FJ2	1600000	1600000	2600000	2900000	2600000	1600000	1600000	1600000	1800000	1800000	27000000	6000000	17000000	6500000	6500000	6500000	6500000	30000000	39000000	39000000	39000000	39000000	39000000	39000000	4300000	2100000	5200000	5200000	5200000	1.97778e+07
Q96G03	350000000	34000000	27000000	27000000	27000000	27000000	7500000	27000000	110000000	27000000	27000000	27000000	28000000	28000000	28000000	28000000	730000000	34000000	140000000	44000000	27000000	27000000	75000000	27000000	27000000	28000000	28000000	38000000	28000000	3.38889e+07
Q96GD7	350000000	41000000	36000000	36000000	36000000	36000000	11000000	36000000	140000000	36000000	36000000	36000000	41000000	41000000	44000000	41000000	36000000	20000000	36000000	50000000	36000000	36000000	260000000	36000000	36000000	37000000	37000000	98000000	37000000	6.81111e+07
Q96H31	150000000	1900000000	28000000	28000000	11000000	5900000	11000000	11000000	28000000	28000000	11000000	28000000	29000000	29000000	29000000	29000000	32000000	32000000	29000000	32000000	29000000	29000000	110000000	29000000	1700000	29000000	12000000	29000000	29000000	3.30778e+07
Q96HF4	280000000	25000000	690000	690000	690000	23000000	2900000	690000	12000000	690000	690000	690000	43000000	43000000	120000000	43000000	690000	28000000	28000000	1500000000	40000000	40000000	40000000	39000000	39000000	9900000	16000000	9900000	9900000	2.70778e+07
Q96HX3	730000000	1500000000	4900000	4900000	89000000	2600000	2600000	2600000	15000000	89000000	4900000	4900000	17000000	18000000	210000000	9400000	210000000	210000000	9400000	9400000	100000000	51000000	110000000	100000000	730000000	28000000	52000000	80000000	28000000	1.42111e+08
Q96I11	7100000	210000000	14000000	14000000	1200000000	3100000	5900000	5900000	19000000	1200000000	14000000	14000000	20000000	20000000	20000000	20000000	8100000	5900000	20000000	8600000	19000000	19000000	110000000	120000000	36000000	15000000	15000000	110000000	15000000	51000000
Q96IF9	730000000	1500000000	28000000	28000000	11000000	5250000	11000000	11000000	28000000	28000000	11000000	28000000	27000000	29000000	29000000	29000000	32000000	32000000	29000000	32000000	29000000	29000000	29000000	29000000	1400000	29000000	12000000	29000000	29000000	2.40444e+07
Q96IL1	1200000000	6100000	6100000	6100000	690000	1200000000	36000000	690000	12000000	12000000	690000	6100000	6100000	6100000	6100000	6100000	14000000	690000	6100000	15000000	110000000	6100000	35000000	110000000	120000000	55000000	1300000	110000000	80000000	6.97111e+07
Q96IR1	450000000	4300000	4300000	4300000	1900000	450000000	34000000	1900000	14000000	14000000	1900000	4500000	4500000	4500000	4500000	4500000	20000000	1900000	3900000	20000000	140000000	4500000	19000000	19000000	22000000	29000000	45000000	45000000	570000000	9.92778e+07
Q96IS6	1200000000	6100000	6100000	6100000	17000000	1200000000	36000000	17000000	55000000	55000000	17000000	6100000	6100000	6100000	6100000	6100000	64000000	64000000	6100000	65000000	47000000	6100000	47000000	110000000	77000000	47000000	17000000	24000000	25000000	4.44556e+07
Q96JZ5	450000000	12000000	140000000	140000000	37000000	15000000	37000000	37000000	140000000	140000000	37000000	140000000	140000000	140000000	140000000	140000000	170000000	170000000	19000000	170000000	150000000	140000000	52000000	150000000	14000000	150000000	39000000	19000000	150000000	96000000
Q96L66	680000000	210000000	14000000	14000000	1700000	2200000	1700000	1700000	14000000	14000000	1700000	14000000	17000000	17000000	730000000	13000000	20000000	730000000	13000000	20000000	14000000	14000000	75000000	14000000	75000000	20000000	6400000	14000000	20000000	2.80444e+07
Q96LD4	560000000	730000000	11000000	11000000	210000000	3000000	4500000	4500000	17000000	50000000	11000000	11000000	19000000	20000000	560000000	13000000	560000000	560000000	13000000	22000000	47000000	24000000	52000000	47000000	78000000	11000000	69000000	33000000	11000000	4.13333e+07
Q96LT9	730000000	4500000	4500000	4500000	9400000	730000000	35000000	9400000	26000000	26000000	9400000	4650000	4650000	4650000	4650000	4650000	28000000	27000000	4500000	29000000	19000000	4650000	33000000	19000000	31000000	64000000	21000000	36000000	340000000	6.30722e+07
Q96N67	340000000	11000000	140000000	140000000	37000000	15000000	37000000	37000000	140000000	140000000	37000000	140000000	140000000	140000000	140000000	140000000	170000000	170000000	14000000	170000000	140000000	140000000	84000000	140000000	14000000	150000000	39000000	92000000	150000000	1.05444e+08
Q96N95	1300000000	6300000	6300000	6300000	17000000	1300000000	37500000	17000000	56000000	56000000	17000000	6300000	6300000	6300000	6300000	6300000	67000000	67000000	6300000	67000000	52000000	6300000	120000000	62000000	82000000	19000000	7000000	2000000000	37000000	2.65033e+08
Q96P50	1000000000	340000000	30000000	30000000	13000000	6100000	13000000	13000000	30000000	30000000	13000000	30000000	31000000	34000000	34000000	34000000	33000000	33000000	34000000	33000000	30000000	30000000	67000000	30000000	5900000	31000000	13000000	17000000	31000000	2.83222e+07
Q96P63	2100000	4300000	1400000	11000000	1400000	2700000	7600000	2700000	1500000	3800000	3100000	18000000	18000000	18000000	18000000	18000000	18000000	4700000	4700000	10000000	10000000	10000000	10000000	1500000	1800000	2400000	2200000	2200000	7100000	5.24444e+06
Q96PK6	940000000	12000000	150000000	150000000	38000000	15000000	38000000	38000000	150000000	150000000	38000000	150000000	150000000	150000000	150000000	150000000	170000000	170000000	14000000	170000000	150000000	150000000	150000000	150000000	12000000	160000000	40000000	560000000	160000000	1.70222e+08
Q96QB7	640000000	730000000	22000000	22000000	7500000	3100000	7500000	7500000	22000000	22000000	7500000	22000000	22000000	24000000	24000000	24000000	23000000	22000000	24000000	24000000	22000000	22000000	72000000	22000000	27000000	22000000	7700000	22000000	22000000	2.65222e+07
Q96QL0	640000000	120000000	22000000	22000000	7500000	3100000	7500000	7500000	22000000	22000000	7500000	22000000	23000000	24000000	24000000	24000000	23000000	18000000	24000000	23000000	22000000	22000000	72000000	22000000	27000000	22000000	7700000	22000000	22000000	2.65222e+07
Q96RE1	1000000000	5250000	5250000	5250000	5500000	1000000000	35000000	5500000	18000000	18000000	5500000	5400000	5400000	5400000	5400000	5400000	21000000	5500000	5000000	21000000	19000000	5400000	34000000	20000000	22000000	29000000	16000000	80000000	730000000	1.06156e+08
Q96RS6	1100000000	190000000	63000000	63000000	18000000	7700000	18000000	18000000	63000000	63000000	18000000	63000000	42000000	44000000	44000000	44000000	69000000	69000000	44000000	70000000	63000000	24000000	76000000	63000000	87000000	64000000	18000000	67000000	64000000	5.84444e+07
Q96RV3	1200000000	8300000	130000000	130000000	30000000	13000000	30000000	30000000	130000000	130000000	30000000	130000000	130000000	130000000	130000000	130000000	140000000	140000000	14000000	140000000	130000000	130000000	75000000	130000000	14000000	130000000	35000000	340000000	130000000	1.23778e+08
Q96S07	1200000000	2000000000	29000000	29000000	11000000	5900000	11000000	11000000	29000000	29000000	11000000	29000000	29000000	30000000	30000000	30000000	32000000	32000000	30000000	32000000	29000000	29000000	84000000	29000000	2900000	29000000	12000000	29000000	29000000	3.03222e+07
Q96SY0	1200000000	680000000	33000000	33000000	15000000	6500000	15000000	15000000	33000000	33000000	15000000	33000000	35000000	36000000	36000000	36000000	36000000	2900000	36000000	37000000	34000000	34000000	88000000	34000000	49000000	35000000	16000000	35000000	35000000	40000000
Q96TA1	1500000000	6400000	6400000	6400000	9400000	1500000000	38000000	9400000	26000000	26000000	9400000	6400000	16000000	16000000	16000000	7300000	29000000	28000000	6400000	29000000	120000000	120000000	120000000	120000000	32000000	64000000	16000000	64000000	1200000000	2.06222e+08
Q99459	1500000000	3000000	77000000	77000000	21000000	9800000	21000000	21000000	77000000	77000000	21000000	77000000	50000000	54000000	54000000	54000000	90000000	90000000	54000000	92000000	80000000	120000000	80000000	80000000	120000000	85000000	24000000	17000000	85000000	7.67778e+07
Q99497	1800000	13000000	3100000	3100000	3100000	1800000	1800000	1800000	1800000	1800000	3100000	3100000	5700000	5700000	5700000	5700000	5700000	2100000	4600000	4400000	4400000	4400000	4400000	1000000	1000000	7200000	7200000	10000000	34000000	8.17778e+06
Q99529	1500000000	6400000	6400000	6400000	16000000	1500000000	38000000	16000000	39000000	39000000	16000000	6500000	45000000	45000000	45000000	7500000	51000000	51000000	45000000	51000000	110000000	1200000000	1200000000	110000000	64000000	64000000	59000000	51000000	730000000	3.98667e+08
Q99570	1200000000	13000000	160000000	160000000	40000000	16000000	40000000	40000000	160000000	160000000	40000000	160000000	160000000	160000000	160000000	160000000	180000000	180000000	30000000	190000000	160000000	160000000	77000000	160000000	67000000	170000000	42000000	42000000	170000000	1.16444e+08
Q99758	1200000000	110000000	33000000	33000000	15000000	6700000	15000000	15000000	33000000	33000000	15000000	33000000	36000000	37000000	37000000	37000000	36000000	3000000	37000000	36000000	33000000	33000000	80000000	33000000	1500000	34000000	16000000	34000000	34000000	3.31667e+07
Q99808	1200000000	6100000	6100000	6100000	17000000	1200000000	37000000	17000000	55000000	55000000	17000000	6200000	6200000	6200000	6200000	6200000	65000000	67000000	6100000	67000000	54000000	6200000	62000000	110000000	80000000	40000000	9400000	1900000000	24000000	2.53956e+08
Q99988	1200000000	6200000	6200000	6200000	17000000	1200000000	37000000	17000000	55000000	55000000	17000000	6200000	6200000	6200000	6200000	6200000	65000000	67000000	6100000	67000000	55000000	6200000	49000000	47000000	80000000	17000000	17000000	1900000000	78000000	2.49911e+08
Q9BQ02	1400000000	6400000	6400000	6400000	17000000	1400000000	38000000	17000000	56000000	56000000	17000000	6400000	7000000	7000000	7000000	7300000	67000000	67000000	6300000	67000000	41000000	41000000	25000000	49000000	82000000	41000000	7900000	2000000000	36000000	258100000
Q9BQG0	2000000000	6500000	6500000	6500000	16000000	2000000000	39000000	16000000	39000000	39000000	16000000	6700000	39000000	39000000	39000000	7500000	51000000	51000000	39000000	52000000	41000000	41000000	41000000	41000000	64000000	64000000	16000000	64000000	67000000	4.87778e+07
Q9BQQ5	1900000000	210000000	63000000	63000000	18000000	7700000	18000000	18000000	63000000	63000000	18000000	63000000	42000000	45000000	45000000	45000000	69000000	69000000	45000000	70000000	63000000	2000000000	20000000	63000000	87000000	64000000	18000000	64000000	64000000	2.71444e+08
Q9BR63	760000000	7500000	110000000	110000000	27000000	12000000	27000000	27000000	110000000	110000000	27000000	110000000	110000000	110000000	110000000	110000000	130000000	130000000	15000000	130000000	120000000	110000000	67000000	120000000	11000000	120000000	29000000	42000000	120000000	8.21111e+07
Q9BRA2	820000	820000	2800000	4400000	1700000	820000	820000	820000	3000000	27000000	1700000	1700000	1700000	840000	840000	840000	840000	300000	22000000	22000000	22000000	22000000	22000000	2100000	1400000	1500000	4200000	2100000	2100000	8.82222e+06
Q9BRF8	68000000	1200000000	68000000	68000000	19000000	8100000	19000000	19000000	68000000	68000000	19000000	68000000	45000000	46000000	46000000	46000000	76000000	76000000	46000000	80000000	69000000	730000000	69000000	69000000	92000000	69000000	20000000	31000000	69000000	1.35333e+08
Q9BRL6	180000000	1500000	70000000	70000000	20000000	9000000	20000000	20000000	70000000	70000000	20000000	70000000	47000000	49000000	49000000	49000000	82000000	53000000	49000000	85000000	72000000	440000000	75000000	72000000	110000000	72000000	20000000	31000000	72000000	1.07111e+08
Q9BRP8	66000000	3500000	82000000	82000000	23000000	11000000	23000000	23000000	82000000	82000000	23000000	82000000	54000000	56000000	56000000	56000000	100000000	92000000	56000000	100000000	86000000	730000000	68000000	86000000	27000000	87000000	24000000	2000000000	87000000	355000000
Q9BRX8	7650000	4500000	1410000	1410000	1410000	7650000	4500000	4500000	4500000	4050000	1410000	1410000	1020000	8700000	8700000	6750000	8700000	8700000	8700000	1395000	340000	340000	340000	340000	340000	2133000	2100000	1860000	246000	893222
Q9BS12	84000000	23000000	16000000	16000000	5500000	84000000	23000000	5500000	18000000	16000000	7000000	16000000	45000000	45000000	45000000	45000000	7000000	850000	45000000	23000000	16000000	16000000	80000000	16000000	80000000	32000000	17000000	51000000	32000000	3.77778e+07
Q9BS14	160000000	1200000	1200000	1200000	16000000	160000000	27000000	16000000	36000000	36000000	16000000	1300000	1300000	1300000	1300000	1300000	39000000	7300000	1200000	40000000	19000000	1300000	29000000	19000000	3900000	3900000	690000	7900000	7900000	1.02878e+07
Q9BS26	240000000	2000000000	32000000	32000000	14000000	6400000	14000000	14000000	32000000	32000000	14000000	32000000	35000000	36000000	36000000	36000000	36000000	35000000	36000000	36000000	32000000	32000000	77000000	32000000	49000000	33000000	15000000	33000000	33000000	3.73333e+07
Q9BSD0	180000000	1700000	71000000	71000000	20000000	9000000	20000000	20000000	71000000	71000000	20000000	71000000	47000000	49000000	49000000	49000000	82000000	82000000	49000000	86000000	72000000	1200000000	100000000	72000000	110000000	72000000	20000000	31000000	72000000	1.94333e+08
Q9BSS9	94000000	32000000	27000000	27000000	27000000	27000000	6800000	27000000	110000000	27000000	27000000	27000000	28000000	28000000	28000000	28000000	36000000	33000000	41000000	41000000	27000000	27000000	72000000	27000000	27000000	27000000	27000000	100000000	27000000	4.01111e+07
Q9BSW5	94000000	26000000	24000000	24000000	24000000	24000000	3100000	24000000	89000000	24000000	24000000	24000000	25000000	25000000	25000000	25000000	38000000	36000000	35000000	46000000	24000000	24000000	120000000	24000000	24000000	24000000	25000000	51000000	24000000	3.77778e+07
Q9BTI9	84000000	24000000	17000000	17000000	17000000	84000000	24000000	17000000	59000000	17000000	1900000	17000000	6100000	6100000	6100000	6100000	6100000	21000000	6100000	6100000	18000000	18000000	99000000	18000000	11000000	27000000	21000000	36000000	27000000	3.05556e+07
Q9BTU6	100000000	4300000	87000000	87000000	24000000	11000000	24000000	24000000	87000000	87000000	24000000	87000000	55000000	57000000	57000000	57000000	110000000	11000000	57000000	110000000	87000000	440000000	76000000	87000000	130000000	88000000	24000000	1100000000	88000000	2.35556e+08
Q9BUF5	68000000	17000000	210000000	210000000	47000000	18000000	47000000	47000000	210000000	210000000	47000000	210000000	210000000	210000000	210000000	210000000	240000000	12000000	240000000	240000000	210000000	240000000	80000000	210000000	210000000	210000000	48000000	560000000	210000000	2.19778e+08
Q9BUP3	94000000	33000000	27000000	27000000	27000000	27000000	7300000	27000000	110000000	27000000	27000000	27000000	28000000	28000000	28000000	28000000	57000000	33000000	30000000	30000000	27000000	27000000	52000000	27000000	27000000	27000000	27000000	69000000	27000000	3.44444e+07
Q9BUT1	480000	5500000	1600000	650000	3200000	480000	480000	580000	480000	480000	3200000	3200000	3200000	5500000	5500000	5500000	5500000	2100000	2100000	1400000	1400000	1400000	1400000	1400000	840000	840000	5500000	5500000	5500000	2.64222e+06
Q9BUV4	40000000	16000000	190000000	190000000	45000000	18000000	45000000	45000000	190000000	190000000	45000000	190000000	190000000	190000000	190000000	190000000	220000000	11000000	220000000	230000000	190000000	220000000	76000000	190000000	190000000	210000000	47000000	9800000	210000000	149200000
Q9BUZ3	84000000	36000000	29000000	29000000	29000000	29000000	8600000	29000000	120000000	29000000	29000000	29000000	35000000	35000000	36000000	35000000	1200000000	36000000	180000000	62000000	29000000	29000000	45000000	29000000	29000000	31000000	35000000	51000000	31000000	3.43333e+07
Q9BV61	77000000	1500000000	31000000	31000000	13000000	6300000	13000000	13000000	31000000	31000000	13000000	31000000	32000000	35000000	35000000	35000000	35000000	35000000	35000000	35000000	31000000	31000000	72000000	31000000	39000000	32000000	14000000	83000000	32000000	4.05556e+07
Q9BVS9	68000000	680000000	260000000	260000000	150000000	68000000	21000000	68000000	1400000000	68000000	150000000	260000000	16000000	16000000	43000000	16000000	20000000	20000000	20000000	24000000	19000000	20000000	1500000000	20000000	1500000000	6900000	28000000	51000000	6900000	350200000
Q9BW30	1800000	1800000	1100000	400000	1300000	1800000	1800000	1800000	4400000	4400000	1300000	1300000	1400000	1400000	1400000	1400000	1400000	640000	1500000	1500000	1500000	1500000	1500000	1500000	1900000	3400000	620000	620000	1400000	1.54889e+06
Q9BW75	70000000	24000000	690000	690000	16000000	22000000	1700000	16000000	43000000	690000	16000000	690000	7900000	7900000	7900000	7900000	7900000	12000000	7900000	7900000	850000	850000	850000	850000	12000000	24000000	2400000	850000	24000000	7.40556e+06
Q9BWF4	160000000	17000000	210000000	210000000	47000000	18000000	47000000	47000000	210000000	210000000	47000000	210000000	210000000	210000000	210000000	210000000	240000000	13000000	240000000	250000000	220000000	240000000	94000000	220000000	120000000	220000000	49000000	38000000	220000000	1.57889e+08
Q9BWM7	70000000	27000000	25000000	25000000	25000000	25000000	4500000	25000000	96000000	25000000	25000000	25000000	15000000	15000000	26000000	15000000	26000000	100000000	100000000	27000000	25000000	25000000	39000000	25000000	25000000	25000000	25000000	3500000	25000000	2.41667e+07
Q9BWS2	88000000	24000000	16000000	16000000	16000000	88000000	24000000	16000000	43000000	16000000	1300000	16000000	9400000	9400000	9400000	9400000	9400000	11000000	9400000	9400000	24000000	46000000	99000000	24000000	46000000	5500000	8600000	24000000	5500000	31400000
Q9BWY6	110000000	2000000000	20000000	20000000	6300000	3100000	6300000	6300000	20000000	20000000	6300000	20000000	21000000	22000000	22000000	22000000	22000000	22000000	22000000	22000000	20000000	20000000	20000000	20000000	11000000	21000000	7300000	20000000	21000000	1.78111e+07
Q9BXJ9	160000000	1300000	1300000	1300000	59000000	160000000	27000000	59000000	560000000	560000000	59000000	1300000	1300000	1300000	1300000	1300000	17000000	17000000	1200000	1200000	78000000	1300000	29000000	120000000	18000000	18000000	17000000	18000000	18000000	3.52556e+07
Q9BXP5	72000000	13000000	150000000	150000000	39000000	16000000	39000000	39000000	150000000	150000000	39000000	150000000	150000000	150000000	150000000	150000000	170000000	170000000	15000000	170000000	150000000	150000000	75000000	150000000	30000000	160000000	41000000	340000000	160000000	1.39556e+08
Q9BY74	70000000	70000000	35000000	35000000	16000000	7500000	16000000	16000000	35000000	35000000	16000000	35000000	36000000	38000000	38000000	38000000	38000000	5400000	38000000	38000000	35000000	35000000	100000000	35000000	1700000	35000000	16000000	35000000	35000000	3.64111e+07
Q9BYD6	62000000	1100000000	62000000	62000000	62000000	62000000	21000000	62000000	1000000000	62000000	62000000	62000000	8100000	8100000	6500000	8100000	19000000	19000000	19000000	36000000	62000000	19000000	26000000	62000000	62000000	65000000	65000000	41000000	65000000	5.18889e+07
Q9BYK1	88000000	24000000	7000000	7000000	7000000	88000000	24000000	7000000	21000000	7000000	17000000	7000000	7000000	7000000	7000000	7000000	7000000	9700000	65000000	25000000	9800000	7000000	9800000	2200000	21000000	8200000	22000000	36000000	8200000	13800000
Q9BZ93	70000000	22000000	40000000	40000000	16000000	70000000	22000000	16000000	40000000	40000000	16000000	40000000	16000000	16000000	16000000	16000000	54000000	3500000	16000000	54000000	46000000	98000000	46000000	46000000	67000000	49000000	17000000	25000000	49000000	4.92222e+07
Q9BZK3	88000000	22000000	1000000000	1000000000	62000000	21000000	62000000	62000000	1000000000	1000000000	62000000	1000000000	1000000000	1000000000	1000000000	1000000000	19000000	19000000	19000000	1200000000	110000000	19000000	25000000	19000000	25000000	47000000	47000000	24000000	81000000	4.41111e+07
Q9BZY1	80000000	1200000000	31000000	31000000	13000000	6400000	13000000	13000000	31000000	31000000	13000000	31000000	34000000	35000000	35000000	35000000	34000000	33000000	35000000	35000000	31000000	31000000	72000000	31000000	6400000	31000000	14000000	25000000	31000000	3.02667e+07
Q9BZZ5	150000000	110000000	33000000	33000000	15000000	6700000	15000000	15000000	33000000	33000000	15000000	33000000	36000000	36000000	36000000	36000000	36000000	20000000	36000000	36000000	33000000	33000000	80000000	33000000	4100000	33000000	16000000	340000000	33000000	6.72333e+07
Q9GJ13	99000000	37000000	29000000	29000000	29000000	29000000	8700000	29000000	120000000	29000000	29000000	29000000	36000000	36000000	36000000	36000000	48000000	41000000	7700000	38000000	29000000	29000000	62000000	29000000	28000000	35000000	36000000	69000000	35000000	3.91111e+07
Q9GZP4	480000	480000	2100000	6900000	2100000	480000	480000	710000	480000	990000	2100000	2100000	2100000	27000000	27000000	27000000	27000000	3400000	6100000	6100000	6100000	6100000	6100000	6100000	2000000	2100000	2100000	2100000	2100000	3.86667e+06
Q9GZT8	1700000	1700000	940000	590000	940000	1700000	2300000	1700000	1700000	2600000	1200000	1500000	1500000	1500000	1500000	1500000	1500000	1500000	910000	730000	730000	730000	730000	4600000	4600000	2100000	2100000	2500000	4100000	2.46556e+06
Q9H008	400000	2100000	890000	1300000	890000	400000	400000	400000	400000	400000	890000	830000	830000	830000	830000	830000	830000	680000	680000	460000	460000	460000	9100000	2100000	3300000	1500000	2200000	2000000	2500000	2.62444e+06
Q9H0D6	89000000	6300000	99000000	99000000	26000000	12000000	26000000	26000000	99000000	99000000	26000000	99000000	60000000	62000000	62000000	62000000	120000000	120000000	62000000	120000000	100000000	100000000	100000000	100000000	150000000	110000000	27000000	80000000	110000000	9.74444e+07
Q9H0N5	190000000	17000000	220000000	220000000	48000000	18000000	48000000	48000000	220000000	220000000	48000000	220000000	220000000	220000000	220000000	220000000	270000000	14000000	270000000	270000000	220000000	270000000	99000000	220000000	29000000	230000000	49000000	64000000	230000000	1.56778e+08
Q9H0Q0	64000000	630000000	64000000	64000000	64000000	64000000	21000000	64000000	1000000000	64000000	64000000	64000000	32000000	32000000	36000000	32000000	19000000	19000000	19000000	84000000	65000000	19000000	27000000	65000000	41000000	140000000	140000000	110000000	140000000	83000000
Q9H0R4	3100000	1000000	630000	5300000	630000	3100000	3100000	3100000	3100000	3100000	630000	9200000	9200000	9200000	9200000	9200000	9200000	5800000	2400000	2400000	2400000	2400000	2400000	2400000	1200000	7200000	7200000	6600000	6600000	4.26667e+06
Q9H0U4	770000	1900000	1700000	2100000	1700000	770000	770000	2000000	940000	940000	400000	2000000	2000000	2000000	2000000	2000000	2000000	1800000	890000	3900000	3900000	3900000	3900000	3900000	2100000	2100000	2100000	2100000	2400000	2.93333e+06
Q9H221	64000000	140000000	49000000	49000000	17000000	7700000	17000000	17000000	49000000	49000000	17000000	49000000	41000000	42000000	42000000	42000000	55000000	54000000	42000000	55000000	49000000	2300000	30000000	49000000	69000000	51000000	17000000	51000000	51000000	4.10333e+07
Q9H2R7	520000000	6800000	6800000	6800000	5500000	520000000	39000000	5500000	18000000	18000000	5500000	7300000	16000000	16000000	16000000	7600000	21000000	5500000	6700000	21000000	19000000	19000000	52000000	19000000	19000000	28000000	17000000	39000000	430000000	7.13333e+07
Q9H361	69000000	21000000	820000000	820000000	62000000	21000000	62000000	62000000	820000000	820000000	62000000	820000000	820000000	820000000	820000000	820000000	18000000	18000000	18000000	28000000	910000000	18000000	22000000	18000000	18000000	32000000	24000000	340000000	450000000	2.03556e+08
Q9H3U1	120000000	25000000	120000000	120000000	260000000	120000000	25000000	120000000	1400000000	120000000	140000000	120000000	24000000	24000000	68000000	24000000	20000000	20000000	20000000	49000000	120000000	20000000	34000000	120000000	120000000	140000000	140000000	120000000	140000000	106000000
Q9H488	190000000	36000000	28000000	28000000	28000000	28000000	8000000	28000000	110000000	28000000	28000000	28000000	31000000	31000000	20000000	31000000	38000000	36000000	24000000	60000000	29000000	29000000	47000000	29000000	29000000	29000000	29000000	3500000	29000000	2.81667e+07
Q9H4A4	630000	630000	5400000	470000	5400000	7000000	7000000	7000000	7000000	7000000	5400000	1800000	1800000	1800000	1800000	1800000	1800000	5100000	5100000	3000000	3000000	3000000	3000000	2700000	2700000	6600000	6600000	2500000	4200000	3.81111e+06
Q9H6T0	120000000	270000000	12000000	12000000	800000	1200000	800000	800000	12000000	12000000	800000	12000000	16000000	17000000	51000000	5000000	18000000	51000000	5000000	18000000	13000000	13000000	69000000	13000000	69000000	14000000	1700000	13000000	14000000	2.44111e+07
Q9H7Z3	85000000	31000000	27000000	27000000	27000000	27000000	6400000	27000000	110000000	27000000	27000000	27000000	29000000	29000000	27000000	29000000	30000000	34000000	39000000	67000000	27000000	27000000	72000000	27000000	27000000	27000000	27000000	69000000	27000000	3.66667e+07
Q9H832	74000000	17000000	210000000	210000000	47000000	18000000	47000000	47000000	210000000	210000000	47000000	210000000	210000000	210000000	210000000	210000000	240000000	13000000	240000000	240000000	210000000	240000000	88000000	210000000	64000000	220000000	49000000	51000000	220000000	1.50222e+08
Q9HAP1	85000000	32000000	27000000	27000000	27000000	27000000	6500000	27000000	110000000	27000000	27000000	27000000	27000000	27000000	28000000	27000000	210000000	33000000	60000000	55000000	27000000	27000000	75000000	27000000	27000000	27000000	27000000	37500000	27000000	33500000
Q9HAT2	320000	1100000	14000000	1300000	14000000	320000	2200000	320000	320000	360000	14000000	14000000	40000000	8900000	1600000	590000	760000	6800000	2100000	2100000	2100000	2100000	2100000	2100000	2800000	1100000	1200000	1200000	1200000	1.76667e+06
Q9HAV4	86000000	42000000	38000000	38000000	38000000	38000000	11000000	38000000	150000000	38000000	38000000	38000000	59000000	59000000	60000000	59000000	38000000	36000000	25000000	53000000	39000000	39000000	39000000	39000000	78000000	42000000	47000000	64000000	42000000	4.76667e+07
Q9HAV7	130000000	25000000	130000000	130000000	130000000	130000000	25000000	130000000	1800000000	130000000	140000000	130000000	15000000	15000000	140000000	15000000	20000000	20000000	20000000	50000000	140000000	20000000	57000000	140000000	110000000	140000000	140000000	110000000	140000000	1.10778e+08
Q9HB65	270000000	3100000	3100000	3100000	59000000	270000000	31000000	59000000	570000000	570000000	59000000	3100000	3100000	3100000	3100000	3100000	17000000	17000000	3100000	3100000	37000000	3100000	32000000	100000000	36000000	64000000	17000000	3500000	3500000	32900000
Q9HBB2	280000000	3100000	3100000	3100000	7900000	280000000	32000000	7900000	23000000	23000000	7900000	3100000	3100000	3100000	3100000	3100000	26000000	19000000	3100000	26000000	440000000	3100000	1500000000	440000000	28000000	57000000	690000	440000000	9300000	3.24232e+08
Q9HBB3	200000000	2900000	2900000	2900000	17000000	200000000	29000000	17000000	53000000	53000000	17000000	2900000	2900000	2900000	2900000	2900000	63000000	63000000	2600000	63000000	43000000	2900000	31000000	2600000	74000000	1900000000	16000000	24000000	41000000	2.37167e+08
Q9HBE4	30000000	39000000	17000000	17000000	25000000	39000000	39000000	39000000	39000000	39000000	25000000	25000000	25000000	25000000	7300000	6100000	6100000	6100000	6100000	7600000	370000	370000	370000	370000	370000	1400000	13000000	770000	770000	1.97667e+06
Q9HC98	140000000	25000000	140000000	140000000	140000000	140000000	25000000	140000000	140000000	140000000	140000000	140000000	150000000	150000000	25000000	150000000	21000000	21000000	21000000	19000000	140000000	21000000	30000000	140000000	29000000	150000000	42000000	41000000	150000000	8.25556e+07
Q9HCS7	140000000	110000000	47000000	47000000	17000000	7700000	17000000	17000000	47000000	47000000	17000000	47000000	41000000	42000000	42000000	42000000	55000000	6100000	42000000	55000000	49000000	730000000	730000000	49000000	68000000	51000000	17000000	83000000	51000000	2.03111e+08
Q9HCY8	3000000	1400000	240000	640000	240000	3000000	3000000	6900000	3000000	1000000	240000	310000	2400000	8500000	8500000	8500000	8500000	1300000	2700000	2400000	450000	450000	450000	1200000	450000	450000	890000	820000	820000	664444
Q9MY36	250000000	8200000	130000000	130000000	30000000	13000000	30000000	30000000	130000000	130000000	30000000	130000000	130000000	130000000	130000000	130000000	140000000	140000000	14000000	140000000	130000000	130000000	75000000	130000000	4300000	130000000	35000000	64000000	130000000	9.20333e+07
Q9NPA9	190000000	2000000	2000000	2000000	6100000	190000000	29000000	6100000	19000000	19000000	6100000	2100000	2100000	2100000	2100000	2100000	21000000	6100000	2000000	21000000	19000000	2100000	30000000	120000000	22000000	30000000	5500000	120000000	19000000	4.08444e+07
Q9NPL4	81000000	1100000000	32000000	32000000	14000000	6400000	14000000	14000000	32000000	32000000	14000000	32000000	35000000	36000000	36000000	36000000	35000000	500000	36000000	35000000	32000000	32000000	75000000	32000000	40000000	32000000	15000000	110000000	32000000	4.44444e+07
Q9NQ39	190000000	4500000	87000000	87000000	24000000	11000000	24000000	24000000	87000000	87000000	24000000	87000000	55000000	57000000	57000000	57000000	110000000	110000000	57000000	110000000	88000000	1200000000	24000000	88000000	130000000	89000000	25000000	440000000	89000000	2.41444e+08
Q9NQ50	100000000	1200000000	2000000	2000000	110000000	2900000	3000000	3000000	15000000	140000000	5500000	2000000	18000000	18000000	1900000000	15000000	1900000000	1900000000	15000000	25000000	110000000	110000000	2600000	41000000	64000000	9400000	32000000	33000000	9400000	4.57111e+07
Q9NQ81	30000000	1200000000	23000000	23000000	8200000	4500000	8200000	8200000	23000000	23000000	8200000	23000000	24000000	25000000	25000000	25000000	27000000	27000000	25000000	27000000	23000000	23000000	99000000	23000000	29000000	25000000	9000000	23000000	25000000	31000000
Q9NQ88	160000000	3000000	76000000	76000000	21000000	9800000	21000000	21000000	76000000	76000000	21000000	76000000	50000000	54000000	54000000	54000000	90000000	9900000	54000000	91000000	80000000	120000000	80000000	80000000	27000000	82000000	24000000	9800000	82000000	6.49778e+07
Q9NQG5	290000000	11000000	140000000	140000000	37000000	15000000	37000000	37000000	140000000	140000000	37000000	140000000	140000000	140000000	140000000	140000000	170000000	170000000	14000000	170000000	140000000	140000000	110000000	140000000	4300000	150000000	39000000	25000000	150000000	9.98111e+07
Q9NR30	160000000	1395000	1395000	1395000	16000000	160000000	27000000	16000000	36000000	36000000	16000000	1400000	1400000	1400000	1400000	1400000	40000000	39000000	1300000	40000000	19000000	1400000	29000000	19000000	6100000	6100000	17000000	9300000	9300000	1.29111e+07
Q9NR45	370000	370000	1700000	640000	1700000	370000	2900000	370000	370000	370000	1700000	560000	560000	560000	560000	560000	560000	2200000	2200000	440000	440000	440000	9100000	2100000	3300000	1500000	1600000	1600000	1300000	2.37556e+06
Q9NRK6	240000000	19000000	240000000	240000000	54000000	19000000	54000000	54000000	240000000	240000000	54000000	240000000	240000000	240000000	240000000	240000000	500000000	15000000	500000000	570000000	270000000	500000000	88000000	270000000	78000000	270000000	57000000	1200000	270000000	2.00467e+08
Q9NSD9	310000000	6800000	110000000	110000000	27000000	12000000	27000000	27000000	110000000	110000000	27000000	110000000	62000000	62000000	62000000	62000000	130000000	130000000	62000000	130000000	110000000	2300000	31000000	110000000	36000000	110000000	29000000	38000000	110000000	6.40333e+07
Q9NSE2	10000000	75000000	36000000	43000000	23000000	110000000	86000000	95000000	72000000	46000000	51000000	130000000	130000000	97000000	120000000	33000000	57000000	150000000	52000000	39000000	54000000	98000000	34000000	76000000	68000000	48000000	3600000	26000000	62000000	5.21778e+07
Q9NVI7	210000000	15000000	170000000	170000000	43000000	17000000	43000000	43000000	170000000	170000000	43000000	170000000	170000000	170000000	170000000	170000000	210000000	690000	130000000	210000000	170000000	170000000	170000000	170000000	7800000	180000000	45000000	45000000	180000000	1.26422e+08
Q9NXV6	350000000	29000000	26000000	26000000	26000000	26000000	6100000	26000000	100000000	26000000	26000000	26000000	27000000	27000000	27000000	27000000	48000000	1200000000	62000000	62000000	26000000	26000000	88000000	26000000	26000000	27000000	27000000	80000000	27000000	3.92222e+07
Q9NXW1	350000000	34000000	27000000	27000000	27000000	27000000	7600000	27000000	110000000	27000000	27000000	27000000	28000000	28000000	29000000	28000000	1500000000	31000000	39000000	39000000	27000000	27000000	69000000	27000000	27000000	28000000	29000000	77000000	28000000	3.76667e+07
Q9NY20	300000000	70000000	22000000	22000000	7700000	3500000	7700000	7700000	22000000	22000000	7700000	22000000	24000000	24000000	24000000	24000000	25000000	24000000	24000000	25000000	22000000	22000000	76000000	22000000	20000000	23000000	8100000	22000000	23000000	2.64556e+07
Q9NY33	150000000	2000000	72000000	72000000	20000000	9150000	20000000	20000000	72000000	72000000	20000000	72000000	49000000	50000000	50000000	50000000	87000000	87000000	50000000	88000000	72000000	100000000	72000000	72000000	110000000	75000000	21000000	80000000	75000000	7.52222e+07
Q9NYD7	280000000	1200000000	51000000	51000000	17000000	7600000	17000000	17000000	51000000	51000000	17000000	51000000	39000000	41000000	41000000	41000000	57000000	57000000	41000000	57000000	51000000	120000000	51000000	51000000	71000000	57000000	17000000	110000000	57000000	65000000
Q9NYF8	730000000	730000000	12000000	12000000	1200000	1200000	1200000	1200000	12000000	12000000	1200000	12000000	16000000	17000000	120000000	7700000	18000000	120000000	7700000	18000000	13000000	13000000	72000000	13000000	72000000	14000000	1900000	13000000	14000000	25100000
Q9NYL9	730000000	1200000000	28000000	28000000	11000000	5500000	11000000	11000000	28000000	28000000	11000000	28000000	27000000	29000000	29000000	29000000	31000000	31000000	29000000	31000000	28000000	28000000	28000000	28000000	35000000	29000000	12000000	29000000	29000000	2.73333e+07
Q9NZ23	730000000	110000000	25000000	25000000	9000000	4500000	9000000	9000000	25000000	25000000	9000000	25000000	25000000	26000000	26000000	26000000	28000000	27000000	26000000	28000000	25000000	25000000	67000000	25000000	31000000	26000000	9400000	25000000	26000000	2.88222e+07
Q9NZB8	450000000	4500000	4500000	4500000	1300000	450000000	35000000	1300000	14000000	14000000	1300000	4500000	4500000	4500000	4500000	4500000	19000000	1300000	4500000	19000000	19000000	4500000	19000000	19000000	22000000	29000000	5500000	19000000	110000000	2.74444e+07
Q9NZE6	450000000	19000000	240000000	240000000	54000000	19000000	54000000	54000000	240000000	240000000	54000000	240000000	240000000	240000000	240000000	240000000	560000000	15000000	560000000	580000000	270000000	560000000	88000000	270000000	1900000000	290000000	57000000	3300000	290000000	4.14256e+08
Q9NZL9	1100000000	6000000	6000000	6000000	7900000	1100000000	36000000	7900000	23000000	23000000	7900000	6100000	6100000	6100000	6100000	6100000	26000000	19000000	5900000	26000000	1200000000	6100000	1900000000	1200000000	28000000	57000000	1900000	1200000000	19000000	6.23556e+08
Q9NZM1	680000000	1500000000	31000000	31000000	13000000	6300000	13000000	13000000	31000000	31000000	13000000	31000000	33000000	35000000	35000000	35000000	35000000	35000000	35000000	35000000	32000000	32000000	75000000	32000000	39000000	32000000	15000000	110000000	32000000	4.43333e+07
Q9P0B2	560000000	730000000	11000000	11000000	210000000	3000000	4650000	4650000	17000000	210000000	11000000	11000000	19000000	20000000	11000000	11000000	11000000	11000000	11000000	46000000	46000000	37000000	37000000	46000000	46000000	13000000	52000000	47000000	13000000	3.74444e+07
Q9P0L0	730000000	110000000	25000000	25000000	9000000	4500000	9000000	9000000	25000000	25000000	9000000	25000000	25000000	26000000	26000000	26000000	28000000	28000000	26000000	28000000	25000000	25000000	67000000	25000000	31000000	26000000	9400000	25000000	26000000	2.88222e+07
Q9P0T1	340000000	3500000	3500000	3500000	17000000	340000000	33000000	17000000	54000000	54000000	17000000	3900000	3900000	3900000	3900000	3900000	63000000	64000000	3500000	64000000	1500000000	3900000	45000000	54000000	75000000	2000000000	7000000	55000000	84000000	4.24878e+08
Q9P1U1	640000000	50000000	22000000	22000000	7700000	3500000	7700000	7700000	22000000	22000000	7700000	22000000	24000000	24000000	24000000	24000000	25000000	24000000	24000000	25000000	22000000	22000000	75000000	22000000	14000000	22000000	8000000	22000000	22000000	2.54444e+07
Q9P2D3	640000000	7300000	110000000	110000000	27000000	12000000	27000000	27000000	110000000	110000000	27000000	110000000	62000000	62000000	62000000	62000000	130000000	27000000	62000000	130000000	110000000	1100000000	1100000000	110000000	5400000	110000000	29000000	38000000	110000000	3.01378e+08
Q9UBB4	930000000	12000000	150000000	150000000	38000000	15000000	38000000	38000000	150000000	150000000	38000000	150000000	150000000	150000000	150000000	150000000	170000000	170000000	4300000	170000000	150000000	150000000	47000000	150000000	15000000	150000000	40000000	1700000	150000000	9.48556e+07
Q9UBM5	5800000	5800000	14000000	1200000	14000000	5800000	4500000	5800000	5800000	930000	14000000	14000000	14000000	2900000	2900000	2900000	2900000	1000000	1600000	1300000	450000	450000	450000	1200000	450000	450000	890000	820000	820000	664444
Q9UBQ0	3100000	3100000	7000000	510000	7000000	3100000	3100000	1800000	3100000	7900000	7000000	2800000	2800000	810000	810000	810000	810000	1500000	1400000	1400000	1400000	1400000	1400000	1400000	1300000	1200000	1200000	1200000	1200000	1300000
Q9UBQ7	1100000000	6100000	6100000	6100000	16000000	1100000000	36000000	16000000	38000000	38000000	16000000	6100000	6100000	6100000	6100000	6100000	51000000	1500000	6000000	51000000	330000000	6100000	45000000	330000000	63000000	63000000	6100000	330000000	73000000	1.38467e+08
Q9UEL2	1200000000	3000000	75000000	75000000	21000000	9200000	21000000	21000000	75000000	75000000	21000000	75000000	50000000	52000000	52000000	52000000	90000000	89000000	52000000	90000000	76000000	110000000	76000000	76000000	16000000	82000000	23000000	45000000	82000000	6.51111e+07
Q9UHB9	1500000000	12000000	150000000	150000000	38000000	15000000	38000000	38000000	150000000	150000000	38000000	150000000	150000000	150000000	150000000	150000000	170000000	170000000	14000000	170000000	150000000	150000000	120000000	150000000	12000000	160000000	40000000	25000000	160000000	1.07444e+08
Q9UHD2	30000000	39000000	17000000	17000000	25000000	39000000	39000000	39000000	39000000	39000000	25000000	25000000	25000000	25000000	7300000	6100000	6100000	6100000	6100000	7600000	590000	590000	590000	590000	590000	550000	2700000	820000	820000	871111
Q9UHD8	1200000000	1200000000	28000000	28000000	11000000	5500000	11000000	11000000	28000000	28000000	11000000	28000000	28000000	29000000	29000000	29000000	31000000	31000000	29000000	32000000	28000000	28000000	88000000	28000000	35000000	29000000	12000000	29000000	29000000	34000000
Q9UHL4	1300000	1300000	3100000	3800000	240000	3200000	3200000	3200000	3200000	3200000	700000	1100000	1100000	1100000	1100000	1100000	1100000	2100000	2000000	540000	540000	540000	540000	3100000	1400000	2600000	2500000	2500000	2600000	1.81333e+06
Q9UHV9	1200000000	6300000	6300000	6300000	6100000	1200000000	37000000	6100000	19000000	19000000	6100000	6300000	6300000	6300000	6300000	6300000	22000000	6100000	6200000	22000000	88000000	6300000	35000000	88000000	23000000	31000000	16000000	29000000	100000000	4.62556e+07
Q9UHY7	1200000000	6300000	6300000	6300000	6100000	1200000000	37000000	6100000	19000000	19000000	6100000	6300000	6300000	6300000	6300000	6300000	22000000	6100000	6300000	22000000	88000000	6300000	35000000	88000000	23000000	32000000	45000000	29000000	100000000	4.95889e+07
Q9UI42	320000	1000000	2800000	4400000	1700000	320000	1000000	320000	320000	27000000	1700000	1700000	540000	540000	540000	540000	540000	300000	22000000	22000000	22000000	22000000	22000000	2100000	1400000	1500000	4200000	2100000	2100000	8.82222e+06
Q9UIC5	1200000000	7500000	110000000	110000000	27000000	12000000	27000000	27000000	110000000	110000000	27000000	110000000	110000000	110000000	110000000	110000000	130000000	130000000	130000000	130000000	110000000	110000000	67000000	110000000	21000000	120000000	29000000	45000000	120000000	8.13333e+07
Q9UIM4	1400000000	18000000	230000000	230000000	50000000	18000000	50000000	50000000	230000000	230000000	50000000	230000000	230000000	230000000	230000000	230000000	310000000	14000000	310000000	330000000	230000000	310000000	140000000	230000000	230000000	240000000	54000000	1700000	240000000	1.86189e+08
Q9UIR2	2000000000	260000000	64000000	64000000	18000000	7700000	18000000	18000000	64000000	64000000	18000000	64000000	42000000	45000000	45000000	45000000	72000000	72000000	45000000	72000000	64000000	1100000000	80000000	64000000	89000000	67000000	19000000	80000000	67000000	1.81111e+08
Q9UJ70	1200000	1200000	2200000	6000000	2200000	1200000	4800000	1200000	1200000	1900000	2200000	2200000	2500000	4500000	4500000	4500000	4500000	4500000	1700000	3900000	3900000	3900000	3900000	1100000	1100000	6100000	6100000	2100000	20000000	5.35556e+06
Q9UJZ1	1200000000	7500000	7500000	7500000	16000000	1200000000	39000000	16000000	39000000	39000000	16000000	7500000	16000000	16000000	16000000	7600000	52000000	25000000	7300000	53000000	110000000	1200000000	1200000000	110000000	64000000	64000000	25000000	45000000	530000000	372000000
Q9UK23	37000000	47000000	40000000	21000000	32000000	66000000	14000000	25000000	41000000	21000000	32000000	21000000	21000000	21000000	21000000	21000000	33000000	31000000	130000000	12000000	21000000	21000000	54000000	21000000	54000000	35000000	33000000	41000000	35000000	35000000
Q9UKN8	66000000	7700000	120000000	120000000	29000000	13000000	29000000	29000000	120000000	120000000	29000000	120000000	120000000	120000000	120000000	120000000	130000000	130000000	30000000	130000000	120000000	120000000	68000000	120000000	12000000	120000000	29000000	42000000	120000000	8.34444e+07
Q9UKV3	66000000	11000000	19000000	19000000	6100000	66000000	21000000	6100000	19000000	19000000	6100000	19000000	1300000	1300000	1300000	1300000	22000000	1300000	22000000	22000000	20000000	22000000	3000000	20000000	3000000	20000000	6700000	73000000	20000000	2.08556e+07
Q9UKW4	84000000	36000000	29000000	29000000	29000000	29000000	8700000	29000000	120000000	29000000	29000000	29000000	35000000	35000000	110000000	35000000	24000000	190000000	14000000	25000000	29000000	29000000	50000000	29000000	14000000	34000000	35000000	3500000	34000000	2.86111e+07
Q9UL25	790000	1600000	11000000	19000000	1500000	790000	790000	790000	790000	2900000	790000	790000	790000	790000	790000	790000	790000	790000	7300000	7300000	7300000	7300000	7300000	7300000	1900000	4300000	3600000	4100000	4100000	5.24444e+06
Q9UL72	1100000	1100000	1400000	4400000	1400000	5500000	5500000	5500000	5500000	1800000	27000000	6000000	17000000	6500000	6500000	6500000	6500000	30000000	39000000	39000000	39000000	39000000	39000000	39000000	4300000	2100000	1600000	1600000	1600000	1.85778e+07
Q9UMF8	150000000	15000000	170000000	170000000	42000000	17000000	42000000	42000000	170000000	170000000	42000000	170000000	170000000	170000000	170000000	170000000	200000000	8600000	11000000	210000000	170000000	170000000	100000000	170000000	7000000	170000000	44000000	110000000	170000000	1.23444e+08
Q9UN47	33000000	1900000000	22000000	22000000	7700000	3900000	7700000	7700000	22000000	22000000	7700000	22000000	24000000	25000000	25000000	25000000	26000000	26000000	25000000	26000000	23000000	23000000	88000000	23000000	29000000	23000000	8700000	23000000	23000000	29300000
Q9UNM1	100000000	1200000000	5500000	5500000	110000000	2900000	3000000	3000000	15000000	110000000	5500000	5500000	18000000	19000000	340000000	12000000	340000000	340000000	12000000	560000000	39000000	55000000	94000000	39000000	46000000	14000000	33000000	110000000	14000000	4.93333e+07
Q9UNM7	94000000	20000000	290000000	290000000	57000000	20000000	57000000	57000000	290000000	290000000	57000000	290000000	290000000	290000000	290000000	290000000	730000000	15000000	730000000	820000000	300000000	730000000	19000000	300000000	120000000	330000000	59000000	5500000	330000000	2.43722e+08
Q9UNV9	89000000	29000000	26000000	26000000	26000000	26000000	6000000	26000000	100000000	26000000	26000000	26000000	27000000	27000000	27000000	27000000	24000000	46000000	84000000	36000000	26000000	26000000	88000000	26000000	26000000	26000000	27000000	51000000	26000000	3.57778e+07
Q9UNW1	170000000	1500000	1500000	1500000	17000000	170000000	28000000	17000000	51000000	51000000	17000000	1700000	1700000	1700000	1700000	1700000	57000000	57000000	1400000	62000000	29000000	1700000	29000000	800000	70000000	1900000000	6100000	12000000	12000000	2.28956e+08
Q9UNZ2	84000000	7700000	120000000	120000000	29000000	13000000	29000000	29000000	120000000	120000000	29000000	120000000	120000000	120000000	120000000	120000000	130000000	130000000	67000000	140000000	120000000	120000000	72000000	120000000	13000000	130000000	31000000	45000000	130000000	8.67778e+07
Q9UQ35	89000000	24000000	5500000	5500000	5500000	89000000	24000000	5500000	18000000	5500000	5500000	5500000	5500000	5500000	5500000	5500000	5500000	7700000	11000000	45000000	25000000	5500000	25000000	29000000	11000000	13000000	16000000	13000000	13000000	1.67222e+07
Q9UQC1	68000000	21000000	39000000	39000000	16000000	68000000	21000000	16000000	39000000	39000000	16000000	39000000	16000000	16000000	16000000	16000000	53000000	2600000	16000000	54000000	40000000	40000000	40000000	40000000	67000000	47000000	17000000	340000000	47000000	7.53333e+07
Q9UQE7	94000000	20000000	290000000	290000000	57000000	20000000	57000000	57000000	290000000	290000000	57000000	290000000	290000000	290000000	290000000	290000000	740000000	15000000	740000000	820000000	310000000	740000000	74000000	310000000	310000000	340000000	59000000	5800000	340000000	2.76533e+08
Q9UQM3	40000000	1500000000	40000000	40000000	40000000	40000000	20000000	40000000	160000000	40000000	40000000	40000000	40000000	40000000	40000000	40000000	1500000000	26000000	6600000	11000000	42000000	40000000	46000000	42000000	42000000	62000000	62000000	340000000	62000000	82000000
Q9UQV0	84000000	7700000	120000000	120000000	29000000	13000000	29000000	29000000	120000000	120000000	29000000	120000000	120000000	120000000	120000000	120000000	140000000	140000000	100000000	140000000	120000000	120000000	72000000	120000000	14000000	130000000	31000000	45000000	130000000	8.68889e+07
Q9Y263	77000000	11000000	130000000	130000000	36000000	15000000	36000000	36000000	130000000	130000000	36000000	130000000	130000000	130000000	130000000	130000000	160000000	160000000	12000000	160000000	140000000	130000000	88000000	140000000	11000000	140000000	37000000	41000000	140000000	9.63333e+07
Q9Y295	88000000	40000000	36000000	36000000	36000000	36000000	11000000	36000000	140000000	36000000	36000000	36000000	38000000	38000000	39000000	38000000	40000000	46000000	12000000	25000000	36000000	36000000	210000000	36000000	32000000	37000000	37000000	1500000	37000000	5.13889e+07
Q9Y2I1	68000000	29000000	26000000	26000000	26000000	26000000	5900000	26000000	100000000	26000000	26000000	26000000	27000000	27000000	27000000	27000000	27000000	1200000000	60000000	56000000	26000000	26000000	80000000	26000000	26000000	26000000	26000000	65000000	26000000	3.63333e+07
Q9Y2X3	70000000	22000000	57000000	57000000	17000000	70000000	22000000	17000000	57000000	57000000	17000000	57000000	690000	690000	690000	690000	67000000	690000	67000000	67000000	57000000	67000000	3000000	57000000	57000000	63000000	18000000	62000000	63000000	4.96667e+07
Q9Y3B5	160000000	270000000	33000000	33000000	15000000	6800000	15000000	15000000	33000000	33000000	15000000	33000000	36000000	37000000	37000000	37000000	36000000	3100000	37000000	37000000	33000000	33000000	88000000	33000000	50000000	35000000	16000000	51000000	35000000	4.15556e+07
Q9Y3D6	70000000	22000000	41000000	41000000	16000000	70000000	22000000	16000000	41000000	41000000	16000000	41000000	17000000	17000000	17000000	17000000	54000000	3900000	17000000	55000000	47000000	100000000	47000000	47000000	67000000	49000000	17000000	560000000	49000000	1.09222e+08
Q9Y3E8	510000	1300000	1700000	4200000	1700000	510000	6500000	700000	510000	510000	1500000	11000000	1200000	1100000	1100000	1100000	1100000	3700000	1800000	2400000	2400000	2400000	2400000	2400000	880000	2100000	2100000	7200000	5700000	3.06444e+06
Q9Y3F4	88000000	3900000	87000000	87000000	24000000	11000000	24000000	24000000	87000000	87000000	24000000	87000000	55000000	57000000	57000000	57000000	110000000	99000000	57000000	110000000	87000000	440000000	75000000	87000000	130000000	88000000	24000000	2300000	88000000	1.13478e+08
Q9Y3I0	1600000	1600000	1500000	1100000	6300000	1500000	1500000	1500000	1500000	1100000	770000	4800000	4800000	4800000	4800000	4800000	4800000	7200000	2200000	2200000	2200000	2200000	2200000	2200000	1100000	2100000	2100000	2100000	2100000	2.03333e+06
Q9Y3U8	110000000	210000000	22000000	22000000	7700000	3500000	7700000	7700000	22000000	22000000	7700000	22000000	24000000	24000000	24000000	24000000	25000000	25000000	24000000	25000000	22000000	22000000	76000000	22000000	20000000	23000000	8200000	22000000	23000000	2.64667e+07
Q9Y3Z3	70000000	14000000	170000000	170000000	42000000	17000000	42000000	42000000	170000000	170000000	42000000	170000000	170000000	170000000	170000000	170000000	190000000	1200000	100000000	200000000	170000000	170000000	94000000	170000000	6600000	170000000	43000000	51000000	170000000	1.16067e+08
Q9Y490	62000000	45000000	140000000	140000000	65000000	65000000	13000000	65000000	1100000000	65000000	65000000	140000000	130000000	130000000	260000000	130000000	19000000	19000000	19000000	29000000	94000000	19000000	26000000	19000000	26000000	19000000	17000000	110000000	2400000	3.69333e+07
Q9Y4K3	1900000	1400000	7300000	23000000	6100000	1900000	1400000	1400000	1400000	1400000	6100000	6100000	6100000	7600000	3100000	3100000	3100000	3100000	3100000	1200000	1500000	960000	960000	1500000	960000	960000	810000	3400000	790000	1.31556e+06
Q9Y536	70000000	15000000	170000000	170000000	42000000	17000000	42000000	42000000	170000000	170000000	42000000	170000000	170000000	170000000	170000000	170000000	190000000	16000000	11000000	200000000	170000000	170000000	98000000	170000000	9200000	170000000	43000000	64000000	170000000	1.18244e+08
Q9Y570	62000000	1900000000	62000000	62000000	62000000	62000000	21000000	62000000	1000000000	62000000	62000000	62000000	62000000	62000000	62000000	62000000	19000000	19000000	19000000	190000000	64000000	19000000	26000000	64000000	24000000	140000000	130000000	1500000	140000000	6.76111e+07
Q9Y595	88000000	11000000	140000000	140000000	36000000	15000000	36000000	36000000	140000000	140000000	36000000	140000000	140000000	140000000	140000000	140000000	160000000	160000000	12000000	160000000	140000000	140000000	98000000	140000000	25000000	140000000	37000000	37000000	140000000	9.96667e+07
Q9Y5K6	70000000	22000000	12000000	12000000	690000	70000000	22000000	690000	12000000	12000000	690000	12000000	17000000	17000000	17000000	17000000	14000000	690000	17000000	18000000	12000000	12000000	69000000	12000000	69000000	14000000	1395000	12000000	14000000	2.39328e+07
Q9Y5L0	88000000	24000000	17000000	17000000	17000000	22000000	1700000	17000000	59000000	17000000	16000000	17000000	16000000	16000000	16000000	16000000	16000000	110000000	16000000	26000000	17000000	17000000	94000000	17000000	94000000	1900000	21000000	31000000	1900000	3.27556e+07
Q9Y6B5	47000000	41000000	37000000	37000000	37000000	37000000	11000000	37000000	140000000	37000000	37000000	37000000	43000000	43000000	6100000	43000000	37000000	22000000	37000000	8600000	37000000	37000000	49000000	37000000	37000000	39000000	40000000	9800000	39000000	3.60889e+07
Q9Y6B6	80000000	1100000000	67000000	67000000	19000000	8100000	19000000	19000000	67000000	67000000	19000000	67000000	45000000	46000000	46000000	46000000	75000000	75000000	46000000	75000000	67000000	120000000	67000000	67000000	110000000	69000000	20000000	31000000	69000000	6.88889e+07
Q9Y6E3	150000000	2900000	75000000	75000000	21000000	9200000	21000000	21000000	75000000	75000000	21000000	75000000	50000000	51000000	51000000	51000000	89000000	88000000	51000000	90000000	75000000	110000000	75000000	75000000	120000000	80000000	23000000	45000000	80000000	7.58889e+07
Q9Y6K8	99000000	24000000	59000000	59000000	59000000	99000000	24000000	59000000	640000000	59000000	59000000	59000000	59000000	59000000	59000000	59000000	18000000	18000000	18000000	60000000	47000000	18000000	630000000	47000000	100000000	810000	850000	47000000	810000	9.90522e+07
Q9Y6M1	140000000	26000000	140000000	140000000	140000000	140000000	26000000	140000000	140000000	140000000	140000000	140000000	25000000	25000000	25000000	25000000	21000000	21000000	21000000	8700000	140000000	21000000	60000000	140000000	120000000	5700000	20000000	5700000	5700000	5.75667e+07
Q9Y6V0	190000000	2100000	2100000	2100000	6100000	190000000	29000000	6100000	19000000	19000000	6100000	2200000	2200000	2200000	2200000	2200000	21000000	6100000	2000000	22000000	940000000	2200000	7100000	40000000	23000000	32000000	7000000	40000000	16000000	1.23033e+08
Q9Y6X1	100000000	40000000	15000000	43000000	32000000	80000000	45000000	40000000	76000000	32000000	30000000	69000000	100000000	68000000	48000000	3600000	26000000	62000000	17000000	53000000	19000000	22000000	16000000	70000000	1300000000	1100000000	690000000	9200000	530000000	4.17356e+08
R4GMU1	450000	450000	7700000	1800000	7700000	2100000	2100000	2100000	2100000	3500000	1000000	830000	650000	650000	650000	650000	650000	1400000	1400000	1900000	1900000	1900000	1900000	4200000	890000	710000	2100000	2100000	3300000	2.11111e+06
R4GN14	89000000	11000000	140000000	140000000	36000000	15000000	36000000	36000000	140000000	140000000	36000000	140000000	140000000	140000000	140000000	140000000	160000000	160000000	12000000	160000000	140000000	140000000	99000000	140000000	21000000	140000000	37000000	150000000	140000000	1.11889e+08
S4R3N1	190000000	26000000	24000000	24000000	24000000	24000000	3100000	24000000	89000000	24000000	24000000	24000000	25000000	25000000	25000000	25000000	37000000	140000000	35000000	37000000	24000000	24000000	63000000	24000000	24000000	25000000	25000000	26000000	25000000	2.88889e+07
S4R3P3	190000000	46000000	140000000	140000000	140000000	65000000	13000000	65000000	1200000000	65000000	140000000	140000000	850000	850000	3100000	850000	19000000	19000000	19000000	46000000	25000000	19000000	25000000	19000000	47000000	19000000	1200000	19000000	260000000	4.82444e+07
S4R435	160000000	270000000	49000000	49000000	17000000	7700000	17000000	17000000	49000000	49000000	17000000	49000000	41000000	42000000	42000000	42000000	55000000	6200000	42000000	56000000	49000000	440000000	72000000	49000000	69000000	57000000	17000000	98000000	57000000	1.00889e+08
S5LQU3	64000000	16000000	200000000	200000000	46000000	18000000	46000000	46000000	200000000	200000000	46000000	200000000	200000000	200000000	200000000	200000000	230000000	12000000	230000000	240000000	210000000	230000000	77000000	210000000	210000000	210000000	47000000	1700000	210000000	1.56189e+08
S6B291	3100000	4700000	10000000	2900000	1700000	59000000	7000000	890000	1400000	1400000	1700000	18000000	18000000	850000	850000	850000	850000	15000000	24000000	2400000	2400000	2400000	2400000	2200000	4900000	880000	2100000	2800000	33000000	5.89778e+06
U3KPS5	100000000	140000000	15000000	15000000	1200000000	3000000	3500000	3500000	17000000	1200000000	15000000	15000000	19000000	19000000	1200000000	15000000	5500000	1200000000	15000000	6300000	19000000	19000000	1700000	19000000	1700000	11000000	1200000	63000000	11000000	1.62889e+07
U3PXP0	120000000	25000000	120000000	120000000	120000000	120000000	25000000	120000000	1500000000	120000000	140000000	120000000	24000000	24000000	73000000	24000000	20000000	20000000	20000000	47000000	130000000	20000000	41000000	130000000	1900000000	140000000	140000000	26000000	140000000	2.96333e+08
V9GY16	150000000	700000	700000	700000	16000000	150000000	27000000	16000000	36000000	36000000	16000000	720000	720000	720000	720000	720000	39000000	6400000	570000	39000000	110000000	720000	29000000	19000000	3500000	3500000	59000000	7800000	7800000	2.67022e+07
[truncated: 31 more rows]
